# Supplementary material for: The MITF-SOX10 regulated long non-coding RNA DIRC3 is a melanoma tumour suppressor
Source: PLoS Genet. 2019 Dec 27;15(12):e1008501. doi: 10.1371/journal.pgen.1008501 (PMC6934268; doi:10.1371/journal.pgen.1008501)
Supplement: S2 Table — (XLSX) [file pgen.1008501.s006.xlsx]

## Sheet: S2 Table MITF_SOX10 lncRNAs
S2 Table: MITF-SOX10 bound lncRNAs
transcript_id
TCONS_00751838
TCONS_00963474
TCONS_00654808
TCONS_00615465
TCONS_00529886
TCONS_00616165
TCONS_00530190
TCONS_00904024
TCONS_00532438
TCONS_00415266
TCONS_00532434
TCONS_00012975
TCONS_00798602
TCONS_00532451
TCONS_00532435
TCONS_00800802
TCONS_00749623
TCONS_00689444
TCONS_00319253
TCONS_00012843
TCONS_00853823
TCONS_00532427
TCONS_00532449
TCONS_00102237
TCONS_00532431
TCONS_00849854
TCONS_00969101
TCONS_00753942
TCONS_00851852
TCONS_00012845
TCONS_00680934
TCONS_00532430
TCONS_00529883
TCONS_00541184
TCONS_00415256
TCONS_00965587
TCONS_00287002
TCONS_00849699
TCONS_00903198
TCONS_00102242
TCONS_00541832
TCONS_00532440
TCONS_00319254
TCONS_00678272
TCONS_00852288
TCONS_00541180
TCONS_00532454
TCONS_00532436
TCONS_00532452
TCONS_00532423
TCONS_00852291
TCONS_00799730
TCONS_00750336
TCONS_00532425
TCONS_00541185
TCONS_00254953
TCONS_00529344
TCONS_00537073
TCONS_00532448
TCONS_00532444
TCONS_00686969
TCONS_00541181
TCONS_00532453
TCONS_00415255
TCONS_00015689
TCONS_00320524
TCONS_00012149
TCONS_00681077
TCONS_00006187
TCONS_00680842
TCONS_00285240
TCONS_00678271
TCONS_00284621
TCONS_00688317
TCONS_00318441
TCONS_00149127
TCONS_00013450
TCONS_00534198
TCONS_00962625
TCONS_00013447
TCONS_00540686
TCONS_00323887
TCONS_00286743
TCONS_00532420
TCONS_00012196
TCONS_00541223
TCONS_00797806
TCONS_00532456
TCONS_00532426
TCONS_00681075
TCONS_00538798
TCONS_00967817
TCONS_00012974
TCONS_00005043
TCONS_00688553
TCONS_00963473
TCONS_00530102
TCONS_00532442
TCONS_00962626
TCONS_00679487
TCONS_00680932
TCONS_00285819
TCONS_00687242
TCONS_00755714
TCONS_00680845
TCONS_00282156
TCONS_00798600
TCONS_00416116
TCONS_00284623
TCONS_00416115
TCONS_00102238
TCONS_00798601
TCONS_00683812
TCONS_00529889
TCONS_00850407
TCONS_00528729
TCONS_00012851
TCONS_00681074
TCONS_00794237
TCONS_00798677
TCONS_00012195
TCONS_00281602
TCONS_00536733
TCONS_00532433
TCONS_00532445
TCONS_00679190
TCONS_00534199
TCONS_00532429
TCONS_00319988
TCONS_00752732
TCONS_00102245
TCONS_00537272
TCONS_00204106
TCONS_00532450
TCONS_00532424
TCONS_00689427
TCONS_00536732
TCONS_00411417
TCONS_00528731
TCONS_00529884
TCONS_00798684
TCONS_00532418
TCONS_00208233
TCONS_00529658
TCONS_00532441
TCONS_00532443
TCONS_00794107
TCONS_00686641
TCONS_00908255
TCONS_00412074
TCONS_00208240
TCONS_00013446
TCONS_00689445
TCONS_00017024
TCONS_00536081
TCONS_00152798
TCONS_00799847
TCONS_00102246
TCONS_00965443
TCONS_00282955
TCONS_00416120
TCONS_00752731
TCONS_00152797
TCONS_00285821
TCONS_00686968
TCONS_00855939
TCONS_00686967
TCONS_00317531
TCONS_00656738
TCONS_00856287
TCONS_00849553
TCONS_00680785
TCONS_00853720
TCONS_00686642
TCONS_00532447
TCONS_00530191
TCONS_00537268
TCONS_00208239
TCONS_00798671
TCONS_00536213
TCONS_00689426
TCONS_00285820
TCONS_00528738
TCONS_00416114
TCONS_00530103
TCONS_00751764
TCONS_00208386
TCONS_00689738
TCONS_00010381
TCONS_00794523
TCONS_00689421
TCONS_00536769
TCONS_00852289
TCONS_00538799
TCONS_00797725
TCONS_00967068
TCONS_00756618
TCONS_00849853
TCONS_00529887
TCONS_00102232
TCONS_00751836
TCONS_00849855
TCONS_00686970
TCONS_00688295
TCONS_00532446
TCONS_00794105
TCONS_00794238
TCONS_00537072
TCONS_00529880
TCONS_00794239
TCONS_00415252
TCONS_00908256
TCONS_00967819
TCONS_00532455
TCONS_00529342
TCONS_00756616
TCONS_00102243
TCONS_00536079
TCONS_00799031
TCONS_00532432
TCONS_00532417
TCONS_00688554
TCONS_00537273
TCONS_00529882
TCONS_00532437
TCONS_00416119
TCONS_00013449
TCONS_00614541
TCONS_00013445
TCONS_00285823
TCONS_00415265
TCONS_00285818
TCONS_00756617
TCONS_00532421
TCONS_00319252
TCONS_00319251
TCONS_00532419
TCONS_00284622
TCONS_00284619
TCONS_00532422
TCONS_00155463
TCONS_00149129
TCONS_00853971
TCONS_00012849
TCONS_00852290
