# Supplementary material for: The MITF-SOX10 regulated long non-coding RNA DIRC3 is a melanoma tumour suppressor
Source: PLoS Genet. 2019 Dec 27;15(12):e1008501. doi: 10.1371/journal.pgen.1008501 (PMC6934268; doi:10.1371/journal.pgen.1008501)
Supplement: S3 Table — (XLSX) [file pgen.1008501.s007.xlsx]

## Sheet: S3 Table  DIRC3 DEGs
S3 Table: DIRC3 regulated genes (FDR 5%)
gene_name	transcript	baseMean	log2FoldChange	lfcSE	stat	pvalue	padj
NFIX	ENST00000397661.2	19.6972	-2.2492	0.543849	-4.1357	3.53874e-05	0.00129603
B3GALT1	ENST00000392690.3	26.1549	-1.99924	0.424449	-4.7102	2.47474e-06	0.000135125
CCDC150	ENST00000487663.1	21.6808	-1.87005	0.499009	-3.74752	0.00017859	0.00491722
NLRP1	ENST00000262467.5	17.7614	-1.8452	0.501924	-3.67626	0.000236675	0.00615656
TMEM129	ENST00000303277.2	12.0632	-1.82123	0.612498	-2.97344	0.00294479	0.046289
AC093620.5	ENST00000342963.2	18.7578	-1.6947	0.497784	-3.40448	0.000662902	0.0140425
RN7SK	ENST00000365328.1	63.665	-1.66842	0.290203	-5.74917	8.96818e-09	1.04836e-06
MSANTD3	ENST00000395067.2	16.5255	-1.62537	0.540798	-3.00551	0.00265134	0.0426119
ITPK1	ENST00000354313.3	17.3676	-1.57712	0.505781	-3.1182	0.00181962	0.0316034
ITIH6	ENST00000218436.6	53.9881	-1.48904	0.313117	-4.75555	1.97909e-06	0.000110922
CTDSPL	ENST00000443503.2	21.2126	-1.47784	0.461082	-3.20515	0.00134994	0.0247677
GATSL2	ENST00000426327.3	23.9257	-1.47546	0.436031	-3.38385	0.000714782	0.0149535
FAM19A5	ENST00000402357.1	26.4793	-1.42628	0.425543	-3.35167	0.000803252	0.0164911
BRI3	ENST00000539286.1	71.5623	-1.36029	0.280575	-4.84824	1.24564e-06	7.51058e-05
MMP17	ENST00000360564.1	88.9508	-1.31631	0.285862	-4.60471	4.13048e-06	0.000209746
AHSA2	ENST00000357022.2	37.3856	-1.28352	0.346214	-3.70731	0.00020947	0.00559045
TUB	ENST00000299506.2	37.8389	-1.2542	0.331332	-3.78533	0.000153505	0.00435716
TIMP2	ENST00000262768.7	1647.41	-1.25391	0.0664857	-18.8598	2.44095e-79	6.99088e-75
TMEM9	ENST00000367330.1	30.2352	-1.23497	0.408362	-3.02421	0.00249286	0.0406117
DGKQ	ENST00000502309.1	26.8332	-1.23416	0.392507	-3.14432	0.00166476	0.0293764
RPS2	ENST00000529806.1	51.3651	-1.20155	0.313481	-3.83294	0.000126622	0.00376579
RAPGEF1	ENST00000372195.1	35.8955	-1.19661	0.376576	-3.17761	0.00148495	0.0268321
LINC00173	ENST00000480237.1	44.0358	-1.1918	0.30628	-3.89119	9.97519e-05	0.0031087
FEZF1-AS1	ENST00000424404.1	33.7072	-1.17394	0.351869	-3.33631	0.000848984	0.0171473
FARP1	ENST00000376586.2	141.288	-1.16924	0.171908	-6.80153	1.03513e-11	2.13281e-09
H19	ENST00000390168.4	362.488	-1.15436	0.133418	-8.65217	5.05286e-18	3.44557e-15
PRKCB	ENST00000321728.7	53.0484	-1.15166	0.30286	-3.80261	0.000143179	0.0041379
STK39	ENST00000355999.4	50.9684	-1.13429	0.30197	-3.75629	0.000172448	0.00478141
NCS1	ENST00000372398.3	48.2501	-1.13298	0.3777	-2.99968	0.00270266	0.0432667
MAPK12	ENST00000395778.3	56.1566	-1.12644	0.268566	-4.19428	2.73736e-05	0.0010495
GAA	ENST00000574376.1	31.0241	-1.11531	0.366138	-3.04616	0.00231785	0.0382612
TNNT1	ENST00000587465.2	58.3608	-1.11514	0.267406	-4.17022	3.04303e-05	0.00114074
RAB26	ENST00000210187.6	48.6625	-1.10282	0.288633	-3.82084	0.000132999	0.00389875
NEDD4L	ENST00000356462.6	106.241	-1.091	0.204839	-5.32615	1.00316e-07	8.73269e-06
LRIG1	ENST00000383703.3	72.1941	-1.08109	0.248375	-4.35266	1.34496e-05	0.000580116
EPB41L1	ENST00000338074.2	58.3125	-1.03251	0.280246	-3.68429	0.000229345	0.00598764
HIST1H2BH	ENST00000356350.2	76.0833	-1.01009	0.238891	-4.22825	2.35516e-05	0.000925265
ZNF2	ENST00000398107.2	45.7565	-1.00877	0.323131	-3.12187	0.00179705	0.0312872
CTPS2	ENST00000359276.4	37.6625	-1.00562	0.324872	-3.09545	0.00196517	0.0337223
SPATS2L	ENST00000409140.3	79.4892	-1.00407	0.28121	-3.57054	0.000356242	0.00849524
TOLLIP-AS1	ENST00000530897.1	92.7355	-1.00205	0.226034	-4.43319	9.28488e-06	0.000422765
GLTSCR2	ENST00000246802.5	40.0074	-1.00089	0.322482	-3.10371	0.00191112	0.0329528
STK32B	ENST00000282908.5	197.673	-0.998056	0.151373	-6.59334	4.3003e-11	7.84462e-09
AL031005.1	ENST00000584440.1	82.3468	-0.994671	0.232647	-4.27545	1.90753e-05	0.000776915
NCK2	ENST00000233154.4	158.886	-0.984861	0.183715	-5.36081	8.28511e-08	7.40443e-06
B4GALT2	ENST00000372324.1	81.0253	-0.980325	0.223072	-4.39465	1.1095e-05	0.000494186
RP11-2E17.1	ENST00000560778.2	201.222	-0.980133	0.16235	-6.03717	1.56845e-09	2.09908e-07
SHB	ENST00000377700.4	38.3372	-0.97911	0.328702	-2.97872	0.00289459	0.045673
ABLIM3	ENST00000517451.1	60.9585	-0.978362	0.264133	-3.70405	0.000212181	0.00562371
NRBP2	ENST00000327830.5	51.6233	-0.970392	0.309395	-3.13642	0.00171027	0.0300216
C19orf73	ENST00000408991.2	53.2409	-0.968222	0.275287	-3.51713	0.00043624	0.0100272
ENGASE	ENST00000539857.2	250.058	-0.965987	0.13288	-7.26964	3.6044e-13	9.38455e-11
NDUFAF2	ENST00000296597.5	36.9711	-0.965259	0.327396	-2.9483	0.00319532	0.0490521
FAM120A	ENST00000277165.6	74.8987	-0.964595	0.25631	-3.76339	0.000167623	0.00467451
SGK1	ENST00000489458.2	77.4765	-0.959614	0.25464	-3.76851	0.000164223	0.00460209
SGK1	ENST00000413996.3	165.855	-0.95831	0.161477	-5.93465	2.94472e-09	3.71528e-07
CXCL1	ENST00000395761.3	67.5309	-0.954861	0.248591	-3.8411	0.000122485	0.00369261
BIVM	ENST00000491929.1	52.9323	-0.935215	0.279352	-3.34781	0.000814535	0.0166192
MGAT5	ENST00000468758.1	146.388	-0.931503	0.180068	-5.17307	2.30275e-07	1.74936e-05
VAX2	ENST00000234392.2	65.1063	-0.931151	0.283204	-3.28792	0.00100932	0.0195714
SLC22A23	ENST00000436008.2	76.7299	-0.925201	0.236128	-3.91821	8.92079e-05	0.00282936
CUL4A	ENST00000463426.1	105.163	-0.922231	0.201733	-4.57155	4.84135e-06	0.000241561
CTD-2228K2.7	ENST00000606319.1	83.8845	-0.921918	0.223107	-4.13219	3.59329e-05	0.00131265
CLEC11A	ENST00000250340.4	59.7768	-0.920831	0.286861	-3.21002	0.00132725	0.0243982
AL161772.1	ENST00000581760.1	55.1785	-0.916997	0.309847	-2.95951	0.00308125	0.0477526
HCFC1R1	ENST00000354679.3	46.9367	-0.914956	0.290551	-3.14903	0.00163813	0.0290501
SAMD4A	ENST00000554335.1	70.8333	-0.913479	0.25053	-3.64618	0.000266165	0.00673407
LBH	ENST00000395323.3	343.152	-0.90388	0.120321	-7.51221	5.81363e-14	1.79035e-11
SLC25A42	ENST00000318596.7	123.728	-0.893062	0.18931	-4.71746	2.38806e-06	0.000131274
SCML4	ENST00000369025.2	146.92	-0.891163	0.185275	-4.80996	1.50961e-06	8.87787e-05
KHDRBS3	ENST00000355849.5	143.325	-0.89044	0.188694	-4.71897	2.37038e-06	0.000130805
CENPT	ENST00000445712.2	46.9849	-0.889483	0.29175	-3.04878	0.0022977	0.0379944
SDC1	ENST00000254351.4	91.9976	-0.887657	0.208371	-4.25998	2.04446e-05	0.000817811
HDGF	ENST00000357325.5	569.082	-0.880877	0.118665	-7.42324	1.14287e-13	3.33997e-11
CTD-2228K2.7	ENST00000607286.1	218.774	-0.879335	0.141603	-6.20985	5.30365e-10	7.55705e-08
CHD3	ENST00000380358.4	90.6962	-0.874382	0.23142	-3.77834	0.00015788	0.00446365
NXN	ENST00000336868.3	50.6644	-0.87036	0.29592	-2.94121	0.00326937	0.0496795
COTL1	ENST00000262428.4	171.99	-0.867787	0.162356	-5.34498	9.04284e-08	7.94439e-06
PIEZO2	ENST00000302079.6	77.4404	-0.867497	0.229875	-3.77377	0.000160796	0.00452378
DVL1	ENST00000378888.5	163.311	-0.862681	0.168164	-5.13	2.89749e-07	2.13327e-05
LOXL2	ENST00000389131.3	138.64	-0.851389	0.179342	-4.74728	2.0617e-06	0.000115326
MAGEA3	ENST00000393902.3	64.4876	-0.847325	0.257506	-3.2905	0.00100009	0.0194584
FBXW4	ENST00000331272.7	142.986	-0.841365	0.191611	-4.39099	1.12833e-05	0.000501792
TP53TG1	ENST00000359941.5	105.92	-0.839127	0.19989	-4.19794	2.69354e-05	0.00103548
IL8	ENST00000307407.3	124.302	-0.837738	0.181657	-4.61166	3.99474e-06	0.000203285
PTMS	ENST00000389462.4	137.53	-0.835171	0.182892	-4.56648	4.95988e-06	0.000246189
CHSY3	ENST00000305031.4	100.562	-0.830387	0.20446	-4.06136	4.87885e-05	0.00170195
SLC39A13	ENST00000524928.1	110.356	-0.825284	0.199244	-4.14207	3.4418e-05	0.00126538
CTDP1	ENST00000299543.7	54.1483	-0.822448	0.272776	-3.01511	0.00256886	0.0415663
FLVCR1-AS1	ENST00000356684.3	93.7861	-0.820768	0.208102	-3.94408	8.0108e-05	0.00258366
NT5M	ENST00000389022.4	129.85	-0.81636	0.195985	-4.16542	3.10775e-05	0.00116196
SPPL2B	ENST00000452401.2	391.628	-0.815634	0.110322	-7.39323	1.43305e-13	4.06363e-11
AC005062.2	ENST00000449573.1	154.414	-0.814407	0.173629	-4.69049	2.72551e-06	0.000145632
USP36	ENST00000312010.6	82.5778	-0.809964	0.222458	-3.64098	0.000271601	0.00681144
RUNX3	ENST00000308873.6	282.446	-0.807168	0.127245	-6.3434	2.24755e-10	3.44224e-08
FAM20C	ENST00000313766.5	68.1182	-0.805216	0.256101	-3.14414	0.00166576	0.0293764
S100A1	ENST00000469893.1	107.926	-0.804134	0.197767	-4.06607	4.78119e-05	0.001674
KAZN	ENST00000361144.5	134.734	-0.80035	0.193707	-4.13175	3.60011e-05	0.00131347
AP000347.2	ENST00000417194.1	68.5033	-0.798944	0.271642	-2.94117	0.00326976	0.0496795
RP11-486G15.2	ENST00000605506.1	84.4657	-0.789191	0.225349	-3.50208	0.000461647	0.010485
RBMS1	ENST00000348849.3	78.8966	-0.787585	0.229886	-3.42598	0.00061259	0.0132363
RP11-77P6.2	ENST00000428940.2	60.3219	-0.786916	0.262873	-2.99353	0.00275773	0.0439518
CTD-2336O2.1	ENST00000518481.1	197.503	-0.783193	0.150021	-5.22056	1.78382e-07	1.41129e-05
METRNL	ENST00000320095.7	87.3623	-0.78238	0.223447	-3.50142	0.000462794	0.010485
GNG7	ENST00000382159.3	199.017	-0.77952	0.154261	-5.05324	4.34368e-07	3.06411e-05
TCIRG1	ENST00000265686.3	93.5196	-0.775991	0.236353	-3.28318	0.00102643	0.0198898
MAPK12	ENST00000215659.8	89.7636	-0.77555	0.213822	-3.62709	0.000286637	0.00709533
KIFC2	ENST00000301332.2	163.23	-0.774403	0.165022	-4.69272	2.69592e-06	0.00014499
DISP2	ENST00000267889.3	141.49	-0.774038	0.177356	-4.36433	1.27515e-05	0.000558378
CHST11	ENST00000550711.1	81.2133	-0.772859	0.233594	-3.30856	0.00093777	0.018561
RILPL1	ENST00000376874.4	243.937	-0.772574	0.140094	-5.51467	3.4944e-08	3.56155e-06
SGK1	ENST00000367857.5	79.2138	-0.768607	0.237073	-3.24207	0.00118664	0.0222036
SIRPA	ENST00000356025.3	70.6807	-0.765699	0.259401	-2.9518	0.00315926	0.0486197
MLPH	ENST00000410032.1	177.913	-0.765202	0.156332	-4.89473	9.84414e-07	6.06314e-05
EEF1D	ENST00000317198.6	64.8232	-0.763385	0.252059	-3.0286	0.00245687	0.0400939
IGFBP2	ENST00000233809.4	357.799	-0.759287	0.110603	-6.865	6.64891e-12	1.41055e-09
ADNP	ENST00000396032.3	150.493	-0.758974	0.168299	-4.50967	6.49289e-06	0.000313058
SLIT3	ENST00000519560.1	213.431	-0.755093	0.141937	-5.3199	1.03822e-07	9.01045e-06
ATRAID	ENST00000405489.3	112.44	-0.754167	0.204581	-3.68639	0.000227456	0.00594375
ITPR3	ENST00000374316.5	121.018	-0.751273	0.188863	-3.97787	6.95341e-05	0.00228378
FAM69B	ENST00000371692.4	99.4096	-0.744213	0.225901	-3.29442	0.000986258	0.0192848
COA5	ENST00000483527.1	101.791	-0.744082	0.201363	-3.69522	0.000219696	0.00579917
SH2B1	ENST00000337120.5	401.674	-0.743771	0.10672	-6.96936	3.18376e-12	7.01408e-10
TMEM150A	ENST00000409668.1	73.748	-0.742564	0.24582	-3.02077	0.00252134	0.0409694
STXBP6	ENST00000323944.5	97.4769	-0.739945	0.216857	-3.41213	0.000644585	0.0137154
AGL	ENST00000361915.3	77.0181	-0.737978	0.240531	-3.06812	0.00215408	0.0360988
MAP7D1	ENST00000316156.4	252.832	-0.7364	0.142463	-5.16906	2.35269e-07	1.78257e-05
FAM171A1	ENST00000378116.4	148.828	-0.73237	0.168296	-4.35167	1.35102e-05	0.000581851
VSIG10L	ENST00000335624.4	101.895	-0.730922	0.228076	-3.20472	0.00135192	0.0247821
RHPN1	ENST00000289013.6	757.441	-0.730231	0.078247	-9.33238	1.03517e-20	1.05883e-17
EVA1A	ENST00000410113.1	124.041	-0.72898	0.185425	-3.9314	8.44533e-05	0.00269949
TMEM198B	ENST00000478241.1	141.956	-0.726306	0.171264	-4.24086	2.22665e-05	0.000882528
RP11-111M22.3	ENST00000572035.1	144.199	-0.7263	0.173276	-4.19157	2.77035e-05	0.00105814
RP1-272L16.1	ENST00000424696.2	66.0803	-0.722749	0.245207	-2.94751	0.00320345	0.049115
SFSWAP	ENST00000261674.4	100.672	-0.721318	0.197398	-3.65413	0.000258059	0.00659893
EVI5L	ENST00000270530.4	116.686	-0.720261	0.225454	-3.19471	0.0013997	0.0255497
FAM89A	ENST00000366654.4	769.11	-0.719553	0.0811148	-8.8708	7.26222e-19	5.47342e-16
PKDCC	ENST00000294964.5	95.0753	-0.719122	0.214122	-3.35847	0.000783763	0.0161489
SORCS1	ENST00000263054.6	128.117	-0.718584	0.17901	-4.01422	5.9643e-05	0.00203354
C11orf35	ENST00000329451.3	98.9212	-0.717889	0.214214	-3.35127	0.000804411	0.0164913
NAT8L	ENST00000423729.2	101.125	-0.717883	0.214818	-3.34182	0.000832318	0.0169061
PPP1R35	ENST00000476185.1	69.0836	-0.717642	0.239798	-2.99269	0.00276534	0.0440485
HPCAL1	ENST00000307845.3	270.85	-0.716156	0.129433	-5.53302	3.14763e-08	3.24274e-06
LA16c-349E10.1	ENST00000573609.1	95.5407	-0.714549	0.212948	-3.35551	0.000792182	0.0162872
PSME2	ENST00000216802.5	94.9526	-0.711521	0.208565	-3.41151	0.00064603	0.0137257
CTDSP1	ENST00000443891.1	126.863	-0.711163	0.186007	-3.82331	0.000131675	0.00387124
MAGED2	ENST00000347546.4	98.7323	-0.707951	0.206648	-3.42587	0.000612826	0.0132363
CHKA	ENST00000356135.5	113.87	-0.707097	0.190787	-3.70621	0.000210387	0.00559989
D2HGDH	ENST00000486953.1	93.0916	-0.703736	0.212525	-3.3113	0.000928627	0.018431
SULT1A3	ENST00000355544.5	238.413	-0.702764	0.141767	-4.95717	7.15275e-07	4.59315e-05
ZFAND3	ENST00000287218.4	109.57	-0.700508	0.192045	-3.64763	0.000264675	0.00670823
RP11-308N19.1	ENST00000435485.1	93.9691	-0.700061	0.215443	-3.2494	0.00115649	0.021762
TMUB1	ENST00000392818.3	198.634	-0.695304	0.14615	-4.75746	1.96041e-06	0.000110307
CHL1	ENST00000256509.2	179.878	-0.691346	0.153876	-4.49288	7.02667e-06	0.000334292
RP13-516M14.1	ENST00000566986.1	102.143	-0.690719	0.209614	-3.29519	0.000983541	0.0192804
STK32C	ENST00000368625.4	99.2988	-0.690261	0.209705	-3.29159	0.000996229	0.0194127
MEMO1	ENST00000295065.5	153.836	-0.687868	0.1649	-4.17143	3.02691e-05	0.00113618
MACROD1	ENST00000255681.6	159.061	-0.687715	0.169063	-4.06781	4.74569e-05	0.00166565
LINC00476	ENST00000429781.1	159.259	-0.686936	0.16391	-4.19094	2.77801e-05	0.00105814
FAM132B	ENST00000546354.1	110.081	-0.686814	0.193998	-3.54032	0.000399637	0.00931294
DHPS	ENST00000210060.7	256.089	-0.686321	0.151807	-4.52101	6.1544e-06	0.000300276
SLC25A37	ENST00000517923.1	80.1173	-0.686061	0.230359	-2.97823	0.00289921	0.045673
MPLKIP	ENST00000306984.6	853.23	-0.685686	0.0735311	-9.32511	1.10866e-20	1.09489e-17
GPR176	ENST00000299092.3	144.103	-0.684916	0.166421	-4.11557	3.86219e-05	0.00140017
GLB1L2	ENST00000535456.2	82.2484	-0.684788	0.231691	-2.95561	0.00312049	0.0482304
TCF7L1	ENST00000282111.3	188.228	-0.683407	0.153354	-4.4564	8.33489e-06	0.00038564
CYHR1	ENST00000403000.2	128.312	-0.683235	0.183665	-3.72002	0.00019921	0.00538322
C15orf61	ENST00000342683.4	176.646	-0.683013	0.158449	-4.31061	1.62804e-05	0.000679695
RP3-402G11.26	ENST00000608025.1	127.93	-0.682998	0.188641	-3.62063	0.000293887	0.00724348
TNK2	ENST00000333602.6	111.915	-0.682869	0.192566	-3.54615	0.000390899	0.0091615
NBL1	ENST00000375136.3	129.488	-0.681739	0.204153	-3.33936	0.000839726	0.0170083
P2RX7	ENST00000328963.5	249.241	-0.680908	0.127123	-5.35631	8.49391e-08	7.55483e-06
TPST1	ENST00000480281.1	122.266	-0.67881	0.186357	-3.64252	0.000269983	0.00678869
UBP1	ENST00000283629.3	241.543	-0.67852	0.141064	-4.81002	1.50916e-06	8.87787e-05
LINC00116	ENST00000414416.2	784.576	-0.677447	0.083873	-8.07705	6.63502e-16	3.16712e-13
USF2	ENST00000343550.5	151.892	-0.677432	0.17804	-3.80495	0.000141832	0.00411557
TXNDC5	ENST00000379757.4	405.968	-0.675268	0.118206	-5.71263	1.11246e-08	1.26698e-06
CABIN1	ENST00000398319.2	83.404	-0.673409	0.225952	-2.98032	0.00287944	0.0455117
CLDN15	ENST00000401528.1	125.682	-0.672092	0.191214	-3.51487	0.00043997	0.0100725
FAM19A5	ENST00000358295.5	79.5736	-0.670642	0.223186	-3.00486	0.00265706	0.0426798
PITPNC1	ENST00000580974.1	103.012	-0.668681	0.201521	-3.31817	0.000906089	0.0180462
LRRFIP1	ENST00000289175.6	153.989	-0.667675	0.17842	-3.74215	0.000182453	0.00499089
ID1	ENST00000376105.3	129.106	-0.666722	0.18287	-3.64587	0.000266486	0.00673625
WAC	ENST00000347934.4	642.366	-0.666395	0.0911216	-7.31325	2.60755e-13	7.11241e-11
RBFOX2	ENST00000438146.2	141.845	-0.66395	0.180649	-3.67536	0.000237512	0.00617272
TPM2	ENST00000378292.3	724.614	-0.66384	0.0918981	-7.22365	5.06119e-13	1.26046e-10
RP11-1055B8.3	ENST00000596728.1	472.157	-0.66284	0.102184	-6.48673	8.77175e-11	1.48653e-08
TMEM251	ENST00000415050.2	237.745	-0.660978	0.134263	-4.92302	8.52189e-07	5.34063e-05
GGA1	ENST00000406772.1	271.832	-0.660256	0.133344	-4.95153	7.36337e-07	4.71783e-05
PRKD2	ENST00000433867.1	89.9829	-0.659728	0.220637	-2.9901	0.00278884	0.0443735
PRELID1	ENST00000303204.4	429.634	-0.659069	0.110035	-5.98962	2.10329e-09	2.72571e-07
C9orf37	ENST00000496793.1	131.032	-0.654812	0.191795	-3.41412	0.000639879	0.0136558
AC002116.8	ENST00000473572.2	104.239	-0.654333	0.199719	-3.27627	0.00105187	0.020273
CUL3	ENST00000344951.4	130.005	-0.652779	0.182416	-3.57851	0.000345558	0.00826798
ATRAID	ENST00000380171.3	281.792	-0.651474	0.129517	-5.03003	4.90415e-07	3.38445e-05
AKR1A1	ENST00000372070.3	173.124	-0.648489	0.155613	-4.16733	3.08192e-05	0.0011538
RMI2	ENST00000312499.5	229.494	-0.648414	0.133946	-4.84087	1.29272e-06	7.72935e-05
HNRNPDL	ENST00000502762.1	182.452	-0.648287	0.149434	-4.33828	1.43601e-05	0.000612928
PYCR1	ENST00000337943.5	163.895	-0.646548	0.166325	-3.88725	0.000101385	0.00315274
TMEM158	ENST00000503771.1	693.131	-0.646354	0.086815	-7.44519	9.68033e-14	2.85819e-11
MR1	ENST00000367580.5	147.576	-0.64615	0.193882	-3.33269	0.000860101	0.0173108
AD000090.2	ENST00000588286.1	244.717	-0.644677	0.133256	-4.83789	1.31226e-06	7.81354e-05
RHBDF1	ENST00000454039.2	190.819	-0.643413	0.152552	-4.21765	2.46859e-05	0.000964533
AKR1A1	ENST00000473038.1	180.338	-0.641795	0.167799	-3.82478	0.000130887	0.0038637
RASAL2	ENST00000448150.3	105.083	-0.639214	0.198333	-3.22293	0.00126886	0.0234755
ERI3	ENST00000495828.1	118.539	-0.638338	0.19513	-3.27136	0.00107033	0.0205465
HMCN1	ENST00000271588.4	91.1998	-0.637763	0.215292	-2.96232	0.00305334	0.0474744
NAT14	ENST00000205194.4	674.608	-0.635144	0.0823601	-7.71179	1.24066e-14	4.80167e-12
CEBPD	ENST00000408965.3	158.368	-0.635136	0.166853	-3.80656	0.000140915	0.00409726
RP11-817O13.8	ENST00000563278.1	141.289	-0.632964	0.180841	-3.50012	0.000465056	0.0105124
RP11-383H13.1	ENST00000457356.4	107.682	-0.63145	0.214506	-2.94374	0.00324272	0.0495166
ITFG1	ENST00000320640.6	103.873	-0.630814	0.204301	-3.08768	0.00201728	0.0344514
NLGN2	ENST00000575301.1	210.218	-0.629509	0.147692	-4.2623	2.02338e-05	0.000812757
KCTD13	ENST00000568000.1	271.27	-0.62645	0.124461	-5.0333	4.82113e-07	3.34327e-05
SEMA5A	ENST00000382496.5	624.521	-0.625204	0.0867339	-7.2083	5.66552e-13	1.37509e-10
MINK1	ENST00000355280.6	125.886	-0.623212	0.188253	-3.31051	0.000931275	0.0184707
TUBGCP6	ENST00000491449.1	108.317	-0.621687	0.206807	-3.00612	0.00264607	0.0425749
RAB15	ENST00000533601.2	92.4028	-0.621627	0.210374	-2.95486	0.00312808	0.0483216
SGSH	ENST00000570923.1	122.781	-0.621297	0.181547	-3.42223	0.000621095	0.0133445
ID3	ENST00000486541.1	143.08	-0.620962	0.171733	-3.61586	0.000299355	0.00735926
FEZF1-AS1	ENST00000428449.1	118.748	-0.619024	0.182826	-3.38587	0.000709523	0.0148652
STK25	ENST00000401869.1	559.763	-0.61681	0.102781	-6.00121	1.95858e-09	2.54972e-07
SPATA20	ENST00000511937.1	161.779	-0.615686	0.168762	-3.64826	0.000264024	0.00670247
ENDOG	ENST00000372642.4	354.34	-0.612761	0.119327	-5.13512	2.81957e-07	2.08805e-05
PPP1R14B	ENST00000309318.3	1020.94	-0.6104	0.0806988	-7.56393	3.91069e-14	1.25845e-11
RP11-74E22.3	ENST00000572876.1	130.322	-0.609847	0.186877	-3.26336	0.001101	0.0209685
FKBP10	ENST00000544340.1	388.695	-0.608163	0.114369	-5.31756	1.0517e-07	9.06459e-06
SH3BGRL3	ENST00000319041.6	316.698	-0.607452	0.115962	-5.23837	1.62004e-07	1.30331e-05
KIAA0930	ENST00000251993.7	188.543	-0.606442	0.157166	-3.8586	0.000114037	0.00348191
FAM171A2	ENST00000293443.7	195.291	-0.60552	0.149676	-4.04554	5.22036e-05	0.00180787
PPP1R35	ENST00000292330.2	383.447	-0.605059	0.112234	-5.39106	7.00449e-08	6.51327e-06
ATG16L2	ENST00000321297.5	205.918	-0.602851	0.155828	-3.86871	0.000109414	0.00338038
RAB7L1	ENST00000414729.1	109.271	-0.599482	0.196589	-3.04942	0.00229287	0.0379582
FKBP14	ENST00000222803.5	1160.44	-0.599122	0.066934	-8.95094	3.52472e-19	2.80411e-16
SLC35E2B	ENST00000234800.6	95.0276	-0.599027	0.202863	-2.95287	0.00314834	0.0485314
SLC9A5	ENST00000299798.11	346.896	-0.597534	0.110924	-5.38686	7.16978e-08	6.64539e-06
RP11-557H15.4	ENST00000418837.1	430.467	-0.596491	0.124641	-4.78567	1.70422e-06	9.86036e-05
C9orf89	ENST00000488630.1	151.817	-0.595858	0.168961	-3.5266	0.000420927	0.00972205
IGHMBP2	ENST00000255078.3	330.766	-0.594333	0.11933	-4.98058	6.3393e-07	4.12631e-05
C5orf55	ENST00000408966.2	179.532	-0.593009	0.163823	-3.61982	0.000294805	0.00725848
CTU1	ENST00000421832.2	339.311	-0.59249	0.113822	-5.20542	1.93559e-07	1.50639e-05
SCRN2	ENST00000407215.3	129.193	-0.59248	0.17676	-3.35188	0.000802638	0.0164904
LINC01003	ENST00000564834.1	180.941	-0.592205	0.151946	-3.89748	9.7199e-05	0.00303575
NRBP2	ENST00000442628.2	148.762	-0.591785	0.167697	-3.5289	0.000417289	0.00968786
L3HYPDH	ENST00000247194.4	216.25	-0.590197	0.146488	-4.02899	5.6018e-05	0.00192139
MAP2K5	ENST00000178640.5	113.655	-0.588973	0.193122	-3.04975	0.00229033	0.0379582
PAXIP1-AS1	ENST00000608317.1	186.69	-0.588558	0.155168	-3.79303	0.00014882	0.00425794
C3orf67	ENST00000472469.1	148.805	-0.588287	0.17822	-3.3009	0.000963745	0.0189833
RP3-395M20.12	ENST00000606645.1	239.889	-0.586878	0.13433	-4.36892	1.24864e-05	0.000549325
MGAT4B	ENST00000292591.7	585.771	-0.586723	0.0908969	-6.45482	1.08344e-10	1.80406e-08
MRAS	ENST00000289104.4	810.163	-0.585813	0.0796021	-7.35927	1.84924e-13	5.14197e-11
RP11-161M6.2	ENST00000565467.1	120.8	-0.585807	0.190677	-3.07224	0.00212456	0.0357715
PRKAB1	ENST00000229328.5	142.111	-0.58539	0.169241	-3.45892	0.000542347	0.0119208
CTNNBIP1	ENST00000377263.1	831.015	-0.585052	0.0878316	-6.66107	2.71848e-11	5.08872e-09
UBXN11	ENST00000535108.1	142.705	-0.584364	0.192898	-3.02939	0.00245046	0.0400121
TMEM59	ENST00000234831.5	184.919	-0.584118	0.163195	-3.57926	0.000344564	0.00825109
RNF207	ENST00000483336.1	158.062	-0.583516	0.16956	-3.44136	0.000578799	0.0125964
UBE2E3	ENST00000410062.4	213.769	-0.582554	0.142544	-4.08683	4.37306e-05	0.00155777
GPX1	ENST00000419349.1	165.695	-0.582124	0.165616	-3.5149	0.000439924	0.0100725
SAT2	ENST00000380466.2	105.989	-0.58204	0.197733	-2.94357	0.00324453	0.0495166
FAM167B	ENST00000373582.3	2253.64	-0.581482	0.0594074	-9.78804	1.26723e-22	1.6497e-19
OXLD1	ENST00000573786.1	130.741	-0.58096	0.183567	-3.16484	0.00155167	0.0278359
OXLD1	ENST00000571503.1	324.42	-0.580915	0.133305	-4.35778	1.3139e-05	0.000571018
FBRSL1	ENST00000434748.2	169.981	-0.580458	0.153056	-3.79246	0.000149164	0.00426353
MFSD12	ENST00000355415.2	10725	-0.580256	0.0480514	-12.0757	1.41908e-33	4.51584e-30
COTL1	ENST00000567278.1	183.179	-0.576771	0.161741	-3.56602	0.000362445	0.00862877
UST	ENST00000367463.4	258.548	-0.57677	0.141059	-4.08887	4.33487e-05	0.00154995
ACOT7	ENST00000377855.2	544.527	-0.575703	0.113489	-5.07275	3.92112e-07	2.79355e-05
NRTN	ENST00000303212.2	233.694	-0.575663	0.138411	-4.15909	3.19516e-05	0.00118998
YPEL2	ENST00000312655.4	270.202	-0.57437	0.125213	-4.58715	4.49335e-06	0.000225771
RNF187	ENST00000305943.7	634.737	-0.573427	0.0902124	-6.35641	2.06517e-10	3.19711e-08
ABR	ENST00000302538.5	116.61	-0.571581	0.185537	-3.08069	0.00206523	0.0351028
RP11-197N18.2	ENST00000540866.2	151.151	-0.570511	0.164752	-3.46284	0.000534504	0.0117846
CD82	ENST00000227155.4	540.24	-0.568135	0.104674	-5.42766	5.70964e-08	5.46904e-06
RP11-182L21.6	ENST00000605920.1	145.245	-0.567661	0.165817	-3.42341	0.000618403	0.0133066
ADCY2	ENST00000338316.4	206.528	-0.567562	0.142917	-3.97128	7.1489e-05	0.00233726
39873	ENST00000266643.5	251.243	-0.566908	0.133254	-4.25433	2.09672e-05	0.000837519
ENGASE	ENST00000579016.1	470.524	-0.565401	0.100107	-5.64794	1.62381e-08	1.78869e-06
PPP3R1	ENST00000234310.3	1491.42	-0.564327	0.0622494	-9.06558	1.23943e-19	1.07568e-16
RCN3	ENST00000270645.3	980.205	-0.560819	0.166336	-3.3716	0.000747336	0.0155212
KIAA0247	ENST00000342745.4	536.756	-0.560745	0.0979148	-5.72687	1.023e-08	1.17665e-06
AES	ENST00000327141.4	139.248	-0.556496	0.179806	-3.09499	0.00196821	0.0337542
PRR24	ENST00000552360.2	311.639	-0.556439	0.124181	-4.48086	7.43442e-06	0.0003502
AGRN	ENST00000379370.2	3084.97	-0.555546	0.11621	-4.78053	1.7483e-06	0.00010095
YBX2	ENST00000007699.5	387.674	-0.555276	0.108136	-5.135	2.8215e-07	2.08805e-05
RALY	ENST00000375114.3	129.675	-0.554723	0.179955	-3.08257	0.00205224	0.0349027
PCOLCE2	ENST00000295992.3	196.808	-0.552101	0.151225	-3.65087	0.000261357	0.00666542
UBE2D3	ENST00000343106.5	270.171	-0.551679	0.125029	-4.41242	1.02224e-05	0.000459605
C21orf119	ENST00000534991.2	179.273	-0.549604	0.154574	-3.55561	0.000377099	0.00885256
FBXO44	ENST00000376770.1	200.779	-0.549241	0.147971	-3.71181	0.000205782	0.00551675
CSK	ENST00000220003.9	765.108	-0.548485	0.0835829	-6.56217	5.30314e-11	9.37543e-09
MAP4K4	ENST00000425019.1	253.683	-0.546381	0.139038	-3.92973	8.50419e-05	0.00271527
MYL5	ENST00000506838.1	128.953	-0.545633	0.179755	-3.03542	0.00240202	0.0393783
MRPS21	ENST00000369084.5	435.81	-0.545467	0.103508	-5.26981	1.36565e-07	1.12715e-05
PCED1A	ENST00000360652.2	382.59	-0.545013	0.104965	-5.19234	2.0767e-07	1.59884e-05
ADAMTS17	ENST00000268070.4	216.95	-0.544784	0.145884	-3.73435	0.000188198	0.00512356
NR2F2	ENST00000394166.3	903.359	-0.541787	0.0767583	-7.05835	1.68488e-12	3.86039e-10
LENG9	ENST00000333834.4	201.591	-0.540616	0.142269	-3.79995	0.000144723	0.00417408
AC144652.1	ENST00000609974.1	127.626	-0.540295	0.183555	-2.9435	0.0032452	0.0495166
DUT	ENST00000331200.3	315.405	-0.540029	0.123225	-4.38245	1.17354e-05	0.000520284
AC104655.3	ENST00000436841.1	834.372	-0.539348	0.0827665	-6.51651	7.19642e-11	1.25674e-08
PQLC3	ENST00000295083.3	184.296	-0.538963	0.157367	-3.42487	0.000615099	0.0132754
SELO	ENST00000380903.2	252.623	-0.538597	0.133323	-4.03978	5.35008e-05	0.00184833
TESK1	ENST00000336395.5	182.53	-0.538044	0.150983	-3.56361	0.00036579	0.00868676
BCL2A1	ENST00000267953.3	208.61	-0.536983	0.167841	-3.19935	0.00137739	0.0251906
SIRPA	ENST00000358771.4	179.46	-0.536558	0.1686	-3.18243	0.00146045	0.0264729
GSTK1	ENST00000479303.1	133.685	-0.535494	0.17883	-2.99443	0.00274961	0.0438468
ACTN1	ENST00000538545.2	192.647	-0.535384	0.149281	-3.58643	0.000335239	0.00808186
GGA1	ENST00000414350.3	494.044	-0.534906	0.0942129	-5.67763	1.36572e-08	1.51955e-06
MESP1	ENST00000300057.4	214.866	-0.533516	0.139895	-3.81369	0.000136905	0.00400916
GLRX5	ENST00000331334.4	506.844	-0.532026	0.102202	-5.20561	1.9336e-07	1.50639e-05
GPR155	ENST00000392552.2	188.143	-0.531681	0.150091	-3.54239	0.00039652	0.00926291
PDE7A	ENST00000401827.3	134.768	-0.531654	0.17496	-3.03872	0.00237584	0.0390833
GTF2I	ENST00000324896.4	343.172	-0.5313	0.126358	-4.20473	2.61399e-05	0.00100896
SCML4	ENST00000369022.2	345.194	-0.530878	0.115481	-4.59711	4.28384e-06	0.000216765
FAM189B	ENST00000361361.2	241.441	-0.528564	0.136699	-3.86663	0.000110351	0.003402
TMUB1	ENST00000462940.1	511.533	-0.528368	0.100549	-5.25485	1.48147e-07	1.21226e-05
GTF3A	ENST00000381140.4	661.618	-0.526979	0.0852215	-6.18364	6.26408e-10	8.88135e-08
EXTL1	ENST00000374280.3	1542.95	-0.526189	0.0685886	-7.67166	1.69779e-14	6.23394e-12
LSM14A	ENST00000540746.2	146.853	-0.523517	0.164185	-3.18858	0.00142974	0.0260062
LPCAT4	ENST00000314891.6	179.281	-0.523231	0.152274	-3.43611	0.000590127	0.0128234
TCIRG1	ENST00000532635.1	230.13	-0.523226	0.147673	-3.54313	0.000395411	0.00924455
SLC17A9	ENST00000488738.1	1826.17	-0.521762	0.0634184	-8.22729	1.91496e-16	9.79368e-14
MSL1	ENST00000398532.4	1735	-0.521688	0.0631968	-8.25498	1.51928e-16	8.05782e-14
ALKBH7	ENST00000245812.3	192.737	-0.521381	0.156563	-3.33018	0.000867908	0.0174312
HOXD8	ENST00000313173.4	178.852	-0.521294	0.160242	-3.25317	0.00114125	0.0215746
GUK1	ENST00000470040.1	336.277	-0.520698	0.111581	-4.66653	3.06332e-06	0.000161275
CAPN10-AS1	ENST00000567819.1	149.711	-0.520433	0.175842	-2.95967	0.00307972	0.0477526
PHF7	ENST00000327906.3	138.761	-0.519978	0.173245	-3.00141	0.00268734	0.0430696
CCDC85C	ENST00000380243.4	162.835	-0.519366	0.175073	-2.96657	0.0030114	0.0469752
CLN8	ENST00000331222.4	1560.22	-0.517907	0.0689158	-7.51507	5.6881e-14	1.78542e-11
SGK1	ENST00000528577.1	407.124	-0.517135	0.128307	-4.03045	5.56711e-05	0.00191329
FAF1	ENST00000396153.2	256.885	-0.517064	0.140893	-3.66991	0.000242638	0.00627746
CTSH	ENST00000220166.5	1432.27	-0.516634	0.0658567	-7.84482	4.33563e-15	1.85332e-12
S100B	ENST00000397648.1	176.666	-0.516505	0.157403	-3.28142	0.00103284	0.0199465
TPST1	ENST00000304842.5	626.873	-0.514831	0.0969368	-5.311	1.09028e-07	9.29081e-06
ENTHD2	ENST00000575961.1	144.72	-0.514327	0.174374	-2.94957	0.00318221	0.0489202
NSUN5P1	ENST00000393633.2	1219.52	-0.514158	0.0672296	-7.64779	2.04464e-14	7.22944e-12
SLAIN2	ENST00000264313.6	290.409	-0.513342	0.130215	-3.94226	8.07166e-05	0.00259453
SLC38A10	ENST00000288439.5	433.529	-0.512189	0.0999054	-5.12673	2.9481e-07	2.15943e-05
CTHRC1	ENST00000330295.5	222.597	-0.511672	0.146141	-3.50123	0.00046311	0.010485
SATB2	ENST00000443023.1	176.257	-0.51156	0.155238	-3.29533	0.000983078	0.0192804
FBXO2	ENST00000354287.4	525.795	-0.509838	0.0933859	-5.45947	4.77557e-08	4.7326e-06
RP11-115J16.1	ENST00000520390.1	226.747	-0.509796	0.139793	-3.64678	0.000265545	0.00672433
TCF25	ENST00000263346.8	191.735	-0.509709	0.147734	-3.45019	0.000560196	0.0122567
RPN2	ENST00000237530.6	430.032	-0.50952	0.111185	-4.58263	4.59156e-06	0.000230302
RAC3	ENST00000306897.4	165.973	-0.509383	0.161459	-3.15487	0.0016057	0.0286317
MIR4435-1HG	ENST00000371162.4	251.689	-0.508197	0.145237	-3.49909	0.000466841	0.0105361
NARS2	ENST00000281038.5	846.049	-0.508001	0.0933718	-5.44062	5.30946e-08	5.10618e-06
LMO4	ENST00000370544.5	538.926	-0.506752	0.108336	-4.67758	2.90281e-06	0.000153957
SLC2A10	ENST00000359271.2	178.616	-0.506382	0.162428	-3.11758	0.0018234	0.0316307
PPP1R14C	ENST00000361131.4	699.183	-0.506248	0.0922407	-5.48833	4.0575e-08	4.07743e-06
DLX1	ENST00000361725.4	208.276	-0.50565	0.143776	-3.51692	0.000436589	0.0100272
ZFPM1	ENST00000319555.3	526.421	-0.504479	0.0939023	-5.37238	7.77056e-08	7.04269e-06
FZD2	ENST00000315323.3	193.203	-0.503829	0.14923	-3.37618	0.000735001	0.0153205
PRKRIP1	ENST00000496391.1	275.773	-0.503722	0.124318	-4.05189	5.08049e-05	0.00176799
CSNK1A1	ENST00000377843.2	248.3	-0.503693	0.158222	-3.18346	0.00145528	0.0264128
RP11-504P24.8	ENST00000608760.1	158.196	-0.502843	0.15941	-3.15439	0.00160834	0.0286461
NBPF15	ENST00000464336.2	190.682	-0.500779	0.145285	-3.44687	0.000567116	0.0123609
USP36	ENST00000542802.3	431.056	-0.500349	0.0995713	-5.02503	5.03347e-07	3.44877e-05
DOCK1	ENST00000280333.6	426.248	-0.499352	0.106019	-4.71002	2.47698e-06	0.000135125
FSTL1	ENST00000295633.3	4721.75	-0.498987	0.060083	-8.30496	9.98547e-17	5.49969e-14
TMC6	ENST00000589553.1	151.981	-0.498325	0.166069	-3.00071	0.00269348	0.0431439
EML3	ENST00000394773.2	162.488	-0.498173	0.159825	-3.11698	0.00182711	0.0316618
C1QL1	ENST00000253407.3	304.517	-0.497423	0.124226	-4.00418	6.2234e-05	0.00210186
PRKCB	ENST00000303531.7	585.022	-0.49657	0.0892797	-5.56195	2.66769e-08	2.76821e-06
GALNT12	ENST00000375011.3	206.672	-0.49583	0.140787	-3.52184	0.00042857	0.00987468
KIAA1456	ENST00000528753.2	155.001	-0.494676	0.165962	-2.98067	0.00287622	0.0454895
DCK	ENST00000286648.5	144.113	-0.493908	0.165839	-2.97823	0.00289917	0.045673
MAGEH1	ENST00000342972.1	577.291	-0.493479	0.101977	-4.83913	1.30406e-06	7.78089e-05
HES6	ENST00000409160.3	770.112	-0.493138	0.087405	-5.64199	1.68094e-08	1.84453e-06
EXD3	ENST00000465160.2	145.852	-0.491575	0.166809	-2.94694	0.00320936	0.049179
H1FX	ENST00000333762.4	3650.75	-0.491302	0.0570369	-8.61376	7.07054e-18	4.50001e-15
C19orf71	ENST00000329493.5	3491.78	-0.49012	0.0477209	-10.2706	9.56435e-25	1.95659e-21
PTPRG	ENST00000495879.1	168.199	-0.489834	0.152938	-3.20282	0.00136087	0.0249044
ABCC5	ENST00000427120.2	355.932	-0.488688	0.108154	-4.51844	6.2297e-06	0.000303433
WDFY2	ENST00000298125.5	336.213	-0.487772	0.122037	-3.99692	6.41714e-05	0.00214956
FXYD3	ENST00000603181.1	193.116	-0.486549	0.155312	-3.13273	0.00173188	0.0303185
C17orf76-AS1	ENST00000480811.1	281.994	-0.485382	0.126777	-3.82864	0.000128851	0.00381623
RHOJ	ENST00000316754.3	171.437	-0.485316	0.162954	-2.97825	0.00289903	0.045673
ANKRD34A	ENST00000323397.4	172.098	-0.4845	0.155399	-3.11778	0.00182218	0.0316287
PHLDA3	ENST00000367311.3	6025.05	-0.483553	0.0506732	-9.54257	1.39342e-21	1.58705e-18
NANOS1	ENST00000425699.1	727.549	-0.48308	0.0788061	-6.12997	8.78929e-10	1.20443e-07
BTG2	ENST00000290551.4	252.824	-0.483033	0.131234	-3.68071	0.000232587	0.00606124
AC156455.1	ENST00000423999.2	186.209	-0.481261	0.152041	-3.16533	0.00154908	0.0278155
PPP1R9B	ENST00000501501.2	210.044	-0.480682	0.147073	-3.26833	0.00108186	0.0206839
HIBADH	ENST00000265395.2	973.963	-0.48067	0.0900473	-5.33797	9.39929e-08	8.20718e-06
CTA-29F11.1	ENST00000564152.1	221.29	-0.480373	0.136753	-3.51269	0.000443591	0.0101231
TMEM5	ENST00000261234.6	276.651	-0.480008	0.1277	-3.75888	0.000170675	0.00474116
TMSB4X	ENST00000380636.1	362.57	-0.478695	0.119483	-4.00638	6.16573e-05	0.00208731
TUBGCP6	ENST00000439308.2	231.376	-0.476511	0.144903	-3.28849	0.00100726	0.0195635
EID2	ENST00000390658.2	778.677	-0.47593	0.0858146	-5.54603	2.92231e-08	3.02148e-06
NPEPL1	ENST00000356091.6	190.012	-0.475509	0.15144	-3.13993	0.0016899	0.029729
H2AFJ	ENST00000544848.1	1752.28	-0.475191	0.0622452	-7.63419	2.27252e-14	7.93719e-12
MFSD3	ENST00000301327.4	874.085	-0.474854	0.0789236	-6.01664	1.78079e-09	2.35032e-07
PDXP	ENST00000215904.6	821.289	-0.474383	0.0970271	-4.88918	1.01258e-06	6.20989e-05
KLHL29	ENST00000486442.1	555.648	-0.474305	0.104467	-4.54023	5.61926e-06	0.000276522
COASY	ENST00000393818.2	565.99	-0.474088	0.0885867	-5.35169	8.71389e-08	7.72649e-06
hsa-mir-7162	ENST00000570077.1	431.962	-0.473711	0.101085	-4.68624	2.78264e-06	0.000147857
ZMYND19	ENST00000298585.2	445.405	-0.473592	0.103117	-4.59277	4.3741e-06	0.000220166
C1orf233	ENST00000422725.1	546.357	-0.473125	0.0952111	-4.96923	6.72199e-07	4.33599e-05
CRIM1	ENST00000280527.2	395.694	-0.472823	0.113313	-4.1727	3.01016e-05	0.00113286
TYR	ENST00000263321.5	912.377	-0.472051	0.0753071	-6.26835	3.64903e-10	5.38701e-08
UFSP1	ENST00000388761.2	234.541	-0.47136	0.135147	-3.48777	0.000487063	0.0109185
PHKA2	ENST00000379942.4	194.444	-0.469996	0.148901	-3.15642	0.00159719	0.0285006
FASTK	ENST00000540185.1	847.007	-0.469758	0.083403	-5.63239	1.77732e-08	1.92084e-06
B4GALNT3	ENST00000266383.5	176.785	-0.469114	0.155196	-3.02272	0.00250512	0.0407883
HP1BP3	ENST00000487117.1	646.284	-0.468878	0.0871412	-5.38067	7.42081e-08	6.81192e-06
LENG8	ENST00000376514.2	325.455	-0.468653	0.11734	-3.99397	6.49762e-05	0.00217077
THRA	ENST00000450525.2	488.292	-0.466133	0.0971379	-4.79867	1.59719e-06	9.35449e-05
CBX7	ENST00000216133.5	633.969	-0.466063	0.0992186	-4.69734	2.63572e-06	0.000142428
SUV420H2	ENST00000255613.3	234.368	-0.465359	0.145834	-3.19101	0.00141777	0.0258137
MPC2	ENST00000367846.4	493.369	-0.465236	0.103779	-4.48297	7.36118e-06	0.00034847
ATP1A1	ENST00000295598.5	1131.75	-0.464798	0.0886982	-5.24022	1.60388e-07	1.29395e-05
RAB11FIP5	ENST00000258098.6	186.92	-0.464784	0.150742	-3.0833	0.00204716	0.0348577
DGKQ	ENST00000273814.3	459.131	-0.464589	0.0975427	-4.76293	1.90802e-06	0.000108209
TRPM1	ENST00000559179.1	1542.89	-0.46373	0.0705424	-6.57378	4.90544e-11	8.78074e-09
GOLGA8A	ENST00000543376.1	736.687	-0.462929	0.0929271	-4.98164	6.30488e-07	4.11939e-05
CLK2	ENST00000497188.1	279.834	-0.462264	0.120727	-3.82901	0.00012866	0.00381451
PCSK1N	ENST00000218230.5	350.025	-0.462238	0.113211	-4.08298	4.44624e-05	0.00157599
MICAL3	ENST00000441493.2	2785.52	-0.46137	0.0507218	-9.0961	9.36361e-20	8.38043e-17
COL9A3	ENST00000343916.3	884.455	-0.461246	0.0778932	-5.92152	3.18985e-09	3.96385e-07
ENOPH1	ENST00000273920.3	278.121	-0.458975	0.1249	-3.67474	0.000238094	0.0061735
IFITM10	ENST00000482459.1	990.121	-0.458965	0.0907211	-5.05908	4.2128e-07	2.9865e-05
SFRP1	ENST00000220772.3	1641.12	-0.458403	0.0690062	-6.64293	3.07511e-11	5.71891e-09
AURKAIP1	ENST00000338370.3	307.159	-0.458366	0.124738	-3.67464	0.000238188	0.0061735
GAS1	ENST00000298743.7	359.47	-0.458194	0.122666	-3.73531	0.000187484	0.00510897
RASA3	ENST00000334062.7	784.695	-0.456658	0.0760756	-6.00269	1.94077e-09	2.53807e-07
CTC-338M12.4	ENST00000505151.1	173.381	-0.456337	0.155129	-2.94167	0.00326447	0.0496783
CTGF	ENST00000367976.3	735.54	-0.455582	0.0890715	-5.11479	3.1409e-07	2.2716e-05
SLC25A37	ENST00000519973.1	416.177	-0.455	0.103076	-4.41423	1.01372e-05	0.000456494
CTXN1	ENST00000318978.4	324.905	-0.454697	0.11791	-3.8563	0.000115118	0.00351116
NPDC1	ENST00000371600.3	556.877	-0.454161	0.0950839	-4.77642	1.78441e-06	0.000102416
WNK1	ENST00000535572.1	321.05	-0.452932	0.115751	-3.913	9.11548e-05	0.00287836
QSOX1	ENST00000367602.3	1356.2	-0.452932	0.062444	-7.25342	4.0639e-13	1.04856e-10
METAP1D	ENST00000315796.4	460.988	-0.452876	0.105438	-4.29519	1.74543e-05	0.000721343
NPIPA1	ENST00000472413.1	217.796	-0.452318	0.148665	-3.04253	0.00234595	0.0387028
ARPC5	ENST00000294742.6	326.965	-0.451278	0.125565	-3.59399	0.000325648	0.00790387
PDLIM4	ENST00000253754.3	341.421	-0.451253	0.129515	-3.48417	0.000493664	0.0110457
LIMD1	ENST00000440097.1	412.532	-0.450089	0.104178	-4.32039	1.55751e-05	0.000654065
EEF1B2	ENST00000392222.2	527.974	-0.449737	0.100961	-4.45455	8.40681e-06	0.00038834
LYST	ENST00000536965.1	645.644	-0.449359	0.0873013	-5.14722	2.64372e-07	1.97177e-05
HOXB9	ENST00000311177.5	371.263	-0.449206	0.113009	-3.97495	7.03953e-05	0.00230414
FKBP10	ENST00000321562.4	1493.92	-0.448486	0.0634918	-7.06368	1.62145e-12	3.74502e-10
MGAT2	ENST00000305386.2	335.138	-0.448318	0.111722	-4.0128	6.00026e-05	0.00204337
NPR2	ENST00000342694.2	376.599	-0.447582	0.109275	-4.09593	4.20475e-05	0.00151286
RP11-792A8.4	ENST00000607978.1	301.512	-0.447117	0.137427	-3.25349	0.00113995	0.0215642
RP11-290D2.6	ENST00000610057.1	286.143	-0.446728	0.132488	-3.37183	0.000746698	0.0155192
GNA12	ENST00000275364.3	282.207	-0.446241	0.143167	-3.11694	0.00182741	0.0316618
FAM122B	ENST00000370790.1	271.41	-0.445445	0.124128	-3.5886	0.000332459	0.00802834
KLF12	ENST00000377669.2	312.691	-0.44505	0.125664	-3.5416	0.00039771	0.00928288
LOXL3	ENST00000409549.1	696.965	-0.444796	0.0846735	-5.25308	1.49579e-07	1.2205e-05
HP1BP3	ENST00000375003.2	1102.19	-0.444308	0.0684184	-6.49398	8.35963e-11	1.44229e-08
C1QL4	ENST00000334221.3	200.83	-0.443762	0.144624	-3.06839	0.00215215	0.0360988
FAM156B	ENST00000412319.1	296.219	-0.443032	0.121364	-3.65046	0.000261775	0.0066674
ANAPC2	ENST00000323927.2	393.51	-0.442148	0.105951	-4.17313	3.00442e-05	0.00113219
ENTPD6	ENST00000485936.1	828.296	-0.441214	0.0882551	-4.9993	5.75387e-07	3.8146e-05
PPP2R5B	ENST00000164133.2	307.503	-0.440369	0.121098	-3.63647	0.000276403	0.00687766
TAF10	ENST00000299424.4	289.018	-0.439058	0.122095	-3.59604	0.000323097	0.00785525
APOE	ENST00000252486.4	3937.88	-0.438609	0.043604	-10.0589	8.39285e-24	1.41395e-20
ANP32A	ENST00000465139.2	682.14	-0.437484	0.0814921	-5.36843	7.94261e-08	7.17591e-06
MFI2	ENST00000296350.5	3073.09	-0.435028	0.05454	-7.97631	1.50767e-15	6.64303e-13
LPIN3	ENST00000373257.3	680.653	-0.434891	0.0906654	-4.79666	1.61329e-06	9.42952e-05
KLF15	ENST00000296233.3	332.7	-0.434122	0.113992	-3.80836	0.000139889	0.00407158
RP11-80F22.9	ENST00000569028.2	228.621	-0.434	0.133131	-3.25994	0.00111437	0.02119
CST3	ENST00000376925.3	482.789	-0.43316	0.106796	-4.05597	4.99274e-05	0.00173956
SPARC	ENST00000231061.4	30291.8	-0.432463	0.0411242	-10.516	7.28875e-26	1.60577e-22
PIH1D1	ENST00000262265.5	219.986	-0.43231	0.145498	-2.97124	0.00296604	0.046521
TMCC2	ENST00000358024.3	570.379	-0.43223	0.0916314	-4.71705	2.39284e-06	0.000131285
RP11-1055B8.4	ENST00000571724.2	248.811	-0.431399	0.1361	-3.16973	0.00152579	0.0274661
ID4	ENST00000378700.3	623.171	-0.430668	0.0902042	-4.77436	1.80276e-06	0.000103056
JUND	ENST00000252818.3	1139.44	-0.430494	0.0693126	-6.2109	5.26805e-10	7.54384e-08
DAK	ENST00000394900.3	246.817	-0.429138	0.130508	-3.28822	0.00100823	0.0195635
LRP1	ENST00000243077.3	488.113	-0.428983	0.109085	-3.93256	8.40475e-05	0.00268952
RP11-395G23.3	ENST00000521369.2	310.951	-0.428982	0.117885	-3.63899	0.000273705	0.00683645
SLC2A4RG	ENST00000266077.2	396.432	-0.428808	0.131005	-3.27322	0.00106328	0.0204515
PPP1R3E	ENST00000452015.4	304.454	-0.427982	0.118891	-3.59979	0.000318477	0.00776932
OBSL1	ENST00000265318.4	373.946	-0.42791	0.106162	-4.03074	5.5601e-05	0.00191329
ZNF428	ENST00000300811.3	732.995	-0.427536	0.0854671	-5.00235	5.66364e-07	3.77225e-05
TTYH3	ENST00000258796.7	923.774	-0.426048	0.077017	-5.53187	3.16834e-08	3.25238e-06
METRN	ENST00000568223.2	1036.98	-0.425325	0.0791302	-5.375	7.65814e-08	6.985e-06
LEMD2	ENST00000293760.5	1170.4	-0.424472	0.0675978	-6.27937	3.39951e-10	5.04466e-08
SCARB1	ENST00000339570.5	382.953	-0.424405	0.115803	-3.66488	0.000247455	0.0063781
YKT6	ENST00000496112.1	366.061	-0.424393	0.107619	-3.94348	8.03075e-05	0.00258719
ARHGEF17	ENST00000263674.3	1152.13	-0.424342	0.072219	-5.87576	4.20896e-09	5.13208e-07
LEF1	ENST00000379951.2	819.741	-0.424276	0.0799765	-5.30501	1.12668e-07	9.49061e-06
KAZALD1	ENST00000370200.5	198.933	-0.423893	0.143161	-2.96095	0.00306694	0.0476296
GDI1	ENST00000447750.2	988.732	-0.423273	0.0694171	-6.09753	1.07717e-09	1.4621e-07
B3GNT1	ENST00000311181.4	1682.91	-0.422933	0.0554712	-7.62437	2.4523e-14	8.36116e-12
HMG20B	ENST00000585741.1	2321.46	-0.421629	0.0665783	-6.33283	2.40711e-10	3.667e-08
SLC38A10	ENST00000374759.3	1509.37	-0.42114	0.0620927	-6.78243	1.18168e-11	2.40024e-09
NIPSNAP1	ENST00000216121.7	926.814	-0.419827	0.0888075	-4.72739	2.27429e-06	0.000125988
MESDC1	ENST00000267984.2	6304.86	-0.419617	0.042269	-9.9273	3.1671e-23	4.77399e-20
MFSD12	ENST00000398558.4	1082.33	-0.419374	0.0738157	-5.68136	1.33624e-08	1.49492e-06
FOXD3	ENST00000371116.2	378.976	-0.419068	0.114874	-3.64807	0.000264214	0.00670247
C2CD2	ENST00000380486.3	205.266	-0.418663	0.141992	-2.9485	0.00319321	0.0490521
TWIST1	ENST00000242261.5	857.175	-0.417438	0.0796492	-5.24096	1.59746e-07	1.29241e-05
RAB13	ENST00000368575.3	235.701	-0.417292	0.136318	-3.06116	0.00220483	0.0367771
LA16c-390E6.4	ENST00000563610.1	412.279	-0.416546	0.102517	-4.06317	4.84105e-05	0.00169082
CKAP4	ENST00000378026.4	1730.74	-0.41525	0.064796	-6.40857	1.46891e-10	2.37682e-08
MAGI1	ENST00000483466.1	269.297	-0.414347	0.127115	-3.25962	0.00111563	0.02119
HOXB2	ENST00000330070.4	1351.97	-0.413131	0.0605075	-6.82777	8.62459e-12	1.80298e-09
MMP15	ENST00000219271.3	978.197	-0.412058	0.0839456	-4.90863	9.17155e-07	5.71029e-05
NAGLU	ENST00000225927.2	2076.5	-0.411818	0.0570395	-7.21987	5.20377e-13	1.28479e-10
HHEX	ENST00000282728.5	324.096	-0.410611	0.11641	-3.52728	0.000419859	0.00971306
ATF4	ENST00000337304.2	505.131	-0.409977	0.09764	-4.19887	2.68254e-05	0.00103263
NCBP2-AS2	ENST00000602845.1	822.259	-0.409563	0.078304	-5.23042	1.69126e-07	1.34176e-05
APBA1	ENST00000265381.4	366.838	-0.409065	0.113729	-3.59685	0.000322094	0.0078442
RASA1	ENST00000274376.6	342.616	-0.409056	0.115572	-3.53941	0.000401022	0.00933761
MAMDC2	ENST00000377182.4	456.883	-0.408872	0.104166	-3.9252	8.6656e-05	0.00276373
ERGIC1	ENST00000393784.3	4831.16	-0.407566	0.0469633	-8.6784	4.0137e-18	2.80372e-15
RGS9BP	ENST00000334176.3	227.343	-0.407566	0.132941	-3.06576	0.00217115	0.0363211
TEX41	ENST00000445791.1	219.837	-0.406866	0.136318	-2.98469	0.00283867	0.0449665
FBXL7	ENST00000504595.1	591.1	-0.406442	0.0922961	-4.40368	1.0643e-05	0.000476275
YBX3	ENST00000228251.4	413.531	-0.406307	0.103602	-3.92181	8.78871e-05	0.00279987
RRAGD	ENST00000369415.4	365.433	-0.406007	0.109291	-3.71491	0.000203272	0.00546128
ZCCHC24	ENST00000372336.3	2022.59	-0.404569	0.055938	-7.23245	4.74367e-13	1.19174e-10
TRIM8	ENST00000302424.7	513.794	-0.404327	0.0930398	-4.34574	1.38809e-05	0.000595315
LENG8	ENST00000326764.5	3467.87	-0.404185	0.0495445	-8.15802	3.40565e-16	1.71119e-13
CCDC71L	ENST00000523505.1	851.873	-0.401734	0.0770947	-5.21091	1.87916e-07	1.4745e-05
UBE2G1	ENST00000572484.1	432.23	-0.400692	0.107411	-3.73046	0.000191132	0.00519358
RPL32P3	ENST00000514355.1	365.355	-0.400417	0.125582	-3.18849	0.00143016	0.0260062
SOBP	ENST00000317357.5	381.973	-0.400186	0.104275	-3.8378	0.000124139	0.00372326
RP11-1055B8.7	ENST00000307745.7	3065.59	-0.399888	0.0524128	-7.62959	2.35509e-14	8.12648e-12
CUEDC1	ENST00000577830.1	928.3	-0.398222	0.0721161	-5.52196	3.35241e-08	3.42904e-06
GPR55	ENST00000392040.1	953.642	-0.398049	0.0724483	-5.49425	3.92375e-08	3.95691e-06
ID3	ENST00000374561.5	3283.58	-0.397242	0.0463782	-8.56526	1.07828e-17	6.57062e-15
ISM1	ENST00000262487.4	440.002	-0.39578	0.101517	-3.89865	9.67291e-05	0.00302437
UCN2	ENST00000273610.3	17072.1	-0.395298	0.0413976	-9.54881	1.31192e-21	1.56555e-18
CCDC78	ENST00000293889.6	314.328	-0.394284	0.120808	-3.26374	0.00109954	0.0209659
NSUN5P2	ENST00000388955.4	222.813	-0.394173	0.133928	-2.94317	0.00324875	0.0495357
RP11-116N8.4	ENST00000546376.1	320.379	-0.394075	0.115086	-3.42419	0.000616635	0.0132797
LDOC1	ENST00000370526.2	257.357	-0.39353	0.132496	-2.97014	0.00297667	0.0465857
CPT1A	ENST00000265641.5	376.041	-0.392289	0.119184	-3.29146	0.000996699	0.0194127
LRRC45	ENST00000306688.3	412.672	-0.391845	0.105701	-3.7071	0.000209642	0.00559045
THAP4	ENST00000407315.1	1494.78	-0.390668	0.0602628	-6.48274	9.007e-11	1.51741e-08
FMN2	ENST00000319653.9	360.841	-0.390619	0.111278	-3.51031	0.000447589	0.0101899
PGP	ENST00000333503.7	1785.81	-0.39031	0.0593973	-6.57117	4.99217e-11	8.88048e-09
GXYLT2	ENST00000389617.4	434.804	-0.389565	0.099414	-3.91862	8.90589e-05	0.00282777
WSB1	ENST00000579733.1	379.823	-0.389411	0.111482	-3.49306	0.000477526	0.010735
TBX2	ENST00000240328.3	1726.11	-0.389271	0.0560745	-6.94203	3.86503e-12	8.38594e-10
ITGB5	ENST00000296181.4	2231.81	-0.388246	0.0544874	-7.12542	1.03761e-12	2.47642e-10
POLR1D	ENST00000302979.3	252.334	-0.387762	0.129762	-2.98825	0.0028058	0.0445577
ARFGAP3	ENST00000263245.5	642.139	-0.387657	0.0842267	-4.60255	4.17358e-06	0.00021156
GGT7	ENST00000336431.5	681.694	-0.387386	0.0798112	-4.85378	1.21131e-06	7.31898e-05
POM121	ENST00000395270.1	429.593	-0.386512	0.100928	-3.82957	0.000128367	0.00380977
AC095067.1	ENST00000429010.1	379.141	-0.385968	0.104325	-3.69966	0.000215886	0.0057144
FOXD1	ENST00000499003.3	443.256	-0.385567	0.100797	-3.82518	0.000130676	0.0038623
SPRY2	ENST00000377104.3	378.833	-0.384124	0.108399	-3.54361	0.000394692	0.00923528
BCHE	ENST00000264381.3	644.546	-0.384116	0.0828702	-4.63515	3.56681e-06	0.00018406
PNKD	ENST00000248451.3	861.971	-0.383617	0.0731278	-5.24584	1.55574e-07	1.26222e-05
SAP30L	ENST00000297109.6	388.228	-0.382774	0.10634	-3.59954	0.000318776	0.00776999
TOM1L2	ENST00000581396.1	531.959	-0.38269	0.0960325	-3.98501	6.74779e-05	0.00222877
RBBP6	ENST00000319715.4	451.341	-0.382648	0.101245	-3.77941	0.000157201	0.00444885
CXXC5	ENST00000302517.3	472.879	-0.381667	0.099476	-3.83677	0.000124662	0.00373464
ACTR1B	ENST00000289228.5	1369.45	-0.381171	0.0640813	-5.94825	2.71031e-09	3.49654e-07
RNF215	ENST00000382363.3	356.808	-0.380627	0.10922	-3.48497	0.000492197	0.0110215
TRIB2	ENST00000155926.4	2390.46	-0.380373	0.0488763	-7.78235	7.11872e-15	2.83167e-12
ANTXR1	ENST00000303714.4	1012.79	-0.380148	0.0701904	-5.41595	6.09645e-08	5.80074e-06
ZNF595	ENST00000509152.2	414.587	-0.379806	0.10422	-3.64427	0.000268157	0.00676057
AATF	ENST00000225402.5	772.548	-0.3784	0.0811503	-4.66295	3.11712e-06	0.000163506
TNFRSF14	ENST00000409119.1	1181.14	-0.377558	0.072958	-5.175	2.27909e-07	1.73599e-05
CCDC85B	ENST00000312579.2	3282.16	-0.377288	0.0532441	-7.086	1.38048e-12	3.26751e-10
PKNOX2	ENST00000298282.9	770.938	-0.376533	0.0812964	-4.63161	3.62837e-06	0.0001869
H6PD	ENST00000377403.2	986.06	-0.37491	0.0922374	-4.06462	4.81102e-05	0.00168239
DNAJC30	ENST00000395176.2	492.112	-0.374701	0.0980547	-3.82135	0.000132723	0.00389465
KIRREL	ENST00000368172.1	4906.64	-0.373676	0.0417942	-8.94086	3.86167e-19	2.98914e-16
TNFRSF14	ENST00000442392.2	2606.23	-0.372923	0.0619748	-6.01733	1.77312e-09	2.35032e-07
OAF	ENST00000328965.4	1034.07	-0.3721	0.0699808	-5.31717	1.05395e-07	9.06459e-06
DDIT4	ENST00000307365.3	1406.41	-0.371986	0.077063	-4.82704	1.38576e-06	8.20003e-05
PODXL2	ENST00000342480.6	3347.4	-0.371062	0.0482319	-7.69329	1.43403e-14	5.4761e-12
SRRM2	ENST00000574593.1	651.882	-0.370942	0.0822357	-4.51072	6.46073e-06	0.00031256
SNTA1	ENST00000217381.2	440.217	-0.370839	0.101799	-3.64286	0.00026963	0.00678577
HEXB	ENST00000261416.7	1765.34	-0.370228	0.0646075	-5.73043	1.00179e-08	1.15691e-06
SLC45A2	ENST00000382102.3	1100.95	-0.369699	0.0661814	-5.58615	2.32158e-08	2.4535e-06
TARBP1	ENST00000040877.1	294.613	-0.369638	0.123355	-2.99654	0.00273061	0.0436166
TMEM160	ENST00000253047.6	500.443	-0.36775	0.104636	-3.51455	0.000440505	0.0100767
RP11-400F19.6	ENST00000590513.1	865.893	-0.367397	0.0745414	-4.92876	8.27513e-07	5.22026e-05
UBALD2	ENST00000327490.6	1332.82	-0.367358	0.0841398	-4.36604	1.26521e-05	0.000554911
COX6A1P2	ENST00000423336.1	4522.23	-0.366947	0.0513929	-7.14004	9.33063e-13	2.24562e-10
XYLT1	ENST00000261381.6	2121.21	-0.36688	0.0699076	-5.24807	1.53699e-07	1.25055e-05
MIIP	ENST00000466860.1	319.857	-0.366569	0.119266	-3.07354	0.00211537	0.0357008
IER5L	ENST00000372491.2	417.253	-0.366446	0.105648	-3.46854	0.000523288	0.0115909
LGALS3BP	ENST00000585407.1	321.938	-0.365661	0.124383	-2.9398	0.00328428	0.0498163
CMBL	ENST00000296658.3	544.594	-0.365113	0.0948478	-3.84946	0.000118377	0.00359906
KCNAB2	ENST00000602612.1	833.154	-0.364468	0.099454	-3.66469	0.000247641	0.0063781
LRPAP1	ENST00000500728.2	1951.99	-0.364217	0.0614028	-5.93161	2.99979e-09	3.76816e-07
RP11-378A13.2	ENST00000608367.1	338.476	-0.364064	0.116668	-3.12051	0.00180536	0.0313768
BTN3A2	ENST00000356386.2	936.824	-0.363905	0.0785054	-4.63541	3.56225e-06	0.00018406
SEMA3B	ENST00000418948.1	1411.34	-0.362506	0.0664281	-5.45712	4.83929e-08	4.75934e-06
MIS18A	ENST00000290130.3	401.707	-0.36215	0.10605	-3.41489	0.00063808	0.0136378
FAM127A	ENST00000257013.7	1137.98	-0.361865	0.0833242	-4.34286	1.40642e-05	0.00060209
RP3-395M20.8	ENST00000416860.2	2192.72	-0.361257	0.0594049	-6.08126	1.19238e-09	1.61084e-07
XXYLT1	ENST00000310380.6	318.152	-0.360888	0.118858	-3.03631	0.00239495	0.0392904
CDK16	ENST00000357227.4	324.025	-0.360577	0.119671	-3.01308	0.00258613	0.0417266
QPRT	ENST00000395384.4	3637.5	-0.360459	0.0462697	-7.7904	6.67992e-15	2.73304e-12
RP11-834C11.4	ENST00000508564.1	380.408	-0.360213	0.108248	-3.32765	0.000875813	0.0175653
E2F1	ENST00000343380.5	2738.77	-0.360091	0.0570563	-6.31115	2.76969e-10	4.17495e-08
AC021224.1	ENST00000573479.1	1067.96	-0.359027	0.0750102	-4.78638	1.69819e-06	9.86036e-05
CIAO1	ENST00000488633.1	2638.36	-0.358351	0.0477447	-7.50557	6.11621e-14	1.86349e-11
MAP3K11	ENST00000309100.3	1287.86	-0.357934	0.0709281	-5.04644	4.5012e-07	3.15194e-05
MARVELD1	ENST00000285605.6	1966.42	-0.357555	0.0603862	-5.92114	3.1971e-09	3.96385e-07
LZTS2	ENST00000370220.1	368.109	-0.357349	0.10963	-3.25959	0.00111573	0.02119
PAF1	ENST00000221265.3	437.252	-0.356919	0.10418	-3.42597	0.000612606	0.0132363
MAGEF1	ENST00000317897.3	1372.84	-0.356679	0.0657441	-5.42527	5.78683e-08	5.52449e-06
IQSEC1	ENST00000273221.4	533.651	-0.356505	0.0956699	-3.72641	0.000194224	0.00526758
ABHD16B	ENST00000369916.3	299.985	-0.355571	0.116616	-3.04909	0.00229538	0.0379779
GLUD1	ENST00000277865.4	590.844	-0.355567	0.0959523	-3.70566	0.00021084	0.00560673
C7orf55-LUC7L2	ENST00000354926.4	1223.02	-0.354953	0.0732713	-4.84436	1.27019e-06	7.6105e-05
RP4-555D20.2	ENST00000568686.1	972.646	-0.354837	0.0769448	-4.61158	3.99615e-06	0.000203285
PABPC1L	ENST00000372824.1	456.537	-0.35416	0.103363	-3.42637	0.000611698	0.0132363
RP11-973D8.4	ENST00000554022.1	981.37	-0.353825	0.0807475	-4.38187	1.17666e-05	0.000520857
STK32A	ENST00000397936.3	631.242	-0.353638	0.0855332	-4.1345	3.55722e-05	0.00130114
STMN3	ENST00000370053.1	349.764	-0.353163	0.114119	-3.09469	0.00197018	0.0337554
ACOT2	ENST00000238651.5	536.836	-0.352828	0.0894376	-3.94496	7.98138e-05	0.00257708
ACTN4	ENST00000252699.2	7184.08	-0.352458	0.0389367	-9.05208	1.40273e-19	1.18159e-16
IQGAP3	ENST00000361170.2	550.112	-0.35187	0.0963552	-3.6518	0.000260408	0.00665306
NLGN2	ENST00000302926.2	387.675	-0.351227	0.106496	-3.29804	0.000973615	0.0191645
PPIE	ENST00000324379.5	350.672	-0.350729	0.113912	-3.07894	0.0020774	0.035226
WWC3	ENST00000380861.4	457.509	-0.350514	0.0979052	-3.58014	0.000343415	0.00823736
B4GALT7	ENST00000029410.5	813.505	-0.350284	0.0843106	-4.15468	3.25737e-05	0.00120843
SAMD5	ENST00000367474.1	497.349	-0.350238	0.0993659	-3.52473	0.000423917	0.00977535
SLC27A3	ENST00000271857.2	1208.41	-0.347968	0.0637692	-5.45667	4.85142e-08	4.75934e-06
COL27A1	ENST00000356083.3	335.134	-0.34684	0.113127	-3.06594	0.00216985	0.0363206
FAM160B2	ENST00000289921.7	747.2	-0.346521	0.0859797	-4.03026	5.57153e-05	0.00191329
SQLE	ENST00000265896.5	1059.03	-0.345969	0.0734728	-4.7088	2.4918e-06	0.000135675
KBTBD11	ENST00000320248.3	954.862	-0.345414	0.0759655	-4.54698	5.442e-06	0.00026826
SESN3	ENST00000536441.1	1106.19	-0.344832	0.0696802	-4.94878	7.46801e-07	4.76007e-05
FAM114A1	ENST00000358869.2	609.504	-0.344668	0.0947347	-3.63825	0.000274502	0.00684814
CTSD	ENST00000236671.2	65209.9	-0.343644	0.0337072	-10.195	2.08825e-24	3.73798e-21
DNASE2	ENST00000222219.3	596.035	-0.343637	0.0852109	-4.03278	5.51205e-05	0.0018997
RNF44	ENST00000274811.4	1207.34	-0.343048	0.0665163	-5.15735	2.5047e-07	1.87297e-05
PMP2	ENST00000256103.2	650.588	-0.342059	0.090352	-3.78585	0.000153184	0.00435669
CLCN5	ENST00000376088.3	1031.77	-0.334479	0.0782836	-4.27265	1.93159e-05	0.000782473
CHPF	ENST00000243776.6	1434.72	-0.333665	0.0685111	-4.87022	1.11472e-06	6.80714e-05
ENHO	ENST00000399775.2	424.184	-0.333311	0.100385	-3.32031	0.00089918	0.0179585
HOXB4	ENST00000332503.5	428.96	-0.333107	0.101298	-3.28838	0.00100766	0.0195635
EIF3B	ENST00000360876.4	807.43	-0.33298	0.0815781	-4.08173	4.47014e-05	0.00158251
RAB11FIP4	ENST00000325874.8	1714.5	-0.332898	0.0619523	-5.37345	7.72444e-08	7.02311e-06
CTD-2192J16.22	ENST00000597692.1	3844.07	-0.332773	0.0470226	-7.07687	1.47446e-12	3.46136e-10
ABHD12	ENST00000339157.5	955.033	-0.332395	0.0725855	-4.57936	4.66401e-06	0.000233526
SEMA4C	ENST00000305476.5	6062.13	-0.330578	0.0514791	-6.4216	1.34853e-10	2.19442e-08
TRNP1	ENST00000522111.2	517.366	-0.329077	0.0965044	-3.40997	0.000649689	0.0137933
RP11-440D17.3	ENST00000609975.1	562.014	-0.328416	0.0888996	-3.69423	0.000220554	0.00581111
RFNG	ENST00000310496.4	581.212	-0.328009	0.101566	-3.22951	0.00124001	0.023046
IVNS1ABP	ENST00000367498.3	1016.24	-0.327831	0.0737881	-4.44287	8.87676e-06	0.000406119
MPRIP	ENST00000395811.5	1008.26	-0.327628	0.0703446	-4.65748	3.20103e-06	0.000167295
ADAM23	ENST00000264377.3	572.854	-0.327074	0.0905148	-3.61349	0.000302104	0.00741411
MAP3K13	ENST00000448876.1	416.345	-0.326509	0.0991001	-3.29474	0.000985121	0.0192848
CCNL2	ENST00000505849.1	755.646	-0.326247	0.0815778	-3.99921	6.35533e-05	0.00213885
MGAT5	ENST00000409645.1	9589.51	-0.325975	0.0411739	-7.91703	2.43252e-15	1.05556e-12
SSNA1	ENST00000459860.1	430.862	-0.3259	0.0997061	-3.2686	0.00108079	0.0206773
RPL22	ENST00000234875.4	1709.96	-0.325885	0.0596507	-5.46322	4.67576e-08	4.64978e-06
ARL6IP6	ENST00000326446.5	504.908	-0.325759	0.0963251	-3.38187	0.000719951	0.0150507
PMM1	ENST00000216259.7	436.027	-0.325161	0.102797	-3.16314	0.00156078	0.0279729
CCNL2	ENST00000408918.4	645.961	-0.323882	0.0897717	-3.60784	0.000308759	0.00754511
MARCKSL1	ENST00000329421.7	8449.55	-0.323803	0.0377447	-8.57877	9.58933e-18	5.9704e-15
TMEM261	ENST00000358227.4	384.681	-0.3224	0.108533	-2.97053	0.00297287	0.0465672
PDCD7	ENST00000204549.4	604.24	-0.321509	0.084075	-3.82408	0.000131263	0.0038637
UBE2Z	ENST00000360943.5	3525.2	-0.320623	0.0442657	-7.24316	4.38355e-13	1.11102e-10
C1QBP	ENST00000225698.4	2248.61	-0.320401	0.0611778	-5.23721	1.63022e-07	1.30417e-05
SLC27A1	ENST00000252595.7	1217.48	-0.319294	0.074381	-4.29268	1.76529e-05	0.000728502
AC113189.5	ENST00000573187.1	708.666	-0.319107	0.0874241	-3.65011	0.000262133	0.0066674
ARF3	ENST00000256682.4	3329.67	-0.318377	0.0491202	-6.48159	9.07624e-11	1.52014e-08
ARSB	ENST00000264914.4	465.734	-0.31787	0.0977502	-3.25186	0.00114654	0.0216174
HDAC4	ENST00000345617.3	2242.89	-0.316625	0.0553125	-5.72429	1.03869e-08	1.18993e-06
STK11	ENST00000326873.7	853.323	-0.31633	0.0792495	-3.99157	6.5637e-05	0.00218586
TP73-AS1	ENST00000452079.1	547.285	-0.316265	0.0940465	-3.36286	0.0007714	0.0159285
AHSA2	ENST00000394457.3	936.237	-0.315459	0.0759596	-4.15298	3.28171e-05	0.00121432
PIN1	ENST00000247970.4	727.858	-0.315051	0.0921477	-3.41898	0.000628572	0.0134655
BIRC7	ENST00000217169.3	884.516	-0.314986	0.0840826	-3.74615	0.000179572	0.00492813
SF3B5	ENST00000367569.2	2425.07	-0.313969	0.0540824	-5.80539	6.42167e-09	7.69525e-07
TNFRSF14	ENST00000355716.4	9413.55	-0.313532	0.0407817	-7.68804	1.49407e-14	5.63028e-12
BLOC1S4	ENST00000320776.3	602.133	-0.312199	0.0873068	-3.57588	0.000349048	0.00833757
PCBD1	ENST00000299299.3	463.081	-0.311076	0.101683	-3.05929	0.00221861	0.0369643
LAMC1	ENST00000258341.4	5177.53	-0.310769	0.0452876	-6.86212	6.78468e-12	1.42877e-09
XPO6	ENST00000304658.5	559.927	-0.310328	0.0937555	-3.30997	0.000933057	0.0184933
CAMK2N1	ENST00000375078.3	581.941	-0.310165	0.0928307	-3.34119	0.0008342	0.0169323
KIAA0930	ENST00000496226.1	1048.36	-0.308333	0.0723791	-4.25997	2.04453e-05	0.000817811
ARGLU1	ENST00000400198.3	692.788	-0.308261	0.0817878	-3.76903	0.000163883	0.00459707
NPTX2	ENST00000265634.3	800.32	-0.307991	0.0863221	-3.56793	0.000359816	0.00857333
SMO	ENST00000249373.3	1119.74	-0.306914	0.0684278	-4.48522	7.28393e-06	0.000345384
AC004447.2	ENST00000594142.1	641.585	-0.306749	0.086946	-3.52804	0.000418651	0.00970078
GDF11	ENST00000257868.5	967.969	-0.305715	0.0711546	-4.29649	1.7352e-05	0.000718154
RHBDF1	ENST00000262316.6	648.56	-0.304123	0.0853961	-3.56132	0.000368991	0.0087338
CPT2	ENST00000371486.3	755.879	-0.303604	0.0871982	-3.48177	0.000498116	0.011128
COPZ1	ENST00000262061.2	754.789	-0.302777	0.0768767	-3.93847	8.20024e-05	0.00262996
AFAP1L1	ENST00000296721.4	731.359	-0.302476	0.0833931	-3.62711	0.000286613	0.00709533
MBOAT2	ENST00000305997.3	821.374	-0.301979	0.0810228	-3.72709	0.000193706	0.00525852
PVRL2	ENST00000252485.4	449.632	-0.301938	0.102558	-2.94407	0.00323931	0.0495166
DDX5	ENST00000580026.1	795.564	-0.301726	0.0795077	-3.79494	0.000147682	0.00423808
CREBZF	ENST00000527447.1	506.068	-0.300571	0.09759	-3.07994	0.00207046	0.0351327
MSI2	ENST00000284073.2	3642.56	-0.300184	0.0462636	-6.48854	8.667e-11	1.47752e-08
SET	ENST00000322030.8	1593.2	-0.30006	0.0584703	-5.13184	2.8692e-07	2.11788e-05
ERCC2	ENST00000391945.4	588.135	-0.300042	0.0877584	-3.41896	0.00062861	0.0134655
KLHL17	ENST00000338591.3	1293.61	-0.299969	0.070172	-4.27477	1.91339e-05	0.000777297
SYNGR1	ENST00000328933.5	705.394	-0.299669	0.0815431	-3.67497	0.000237873	0.0061735
GADD45GIP1	ENST00000316939.1	1060.93	-0.299321	0.0693963	-4.31321	1.60904e-05	0.000672744
LRP8	ENST00000306052.6	559.645	-0.298999	0.0875942	-3.41345	0.000641451	0.0136792
EXOC6B	ENST00000272427.6	477.798	-0.298141	0.0969419	-3.07546	0.00210178	0.0355342
LRCH4	ENST00000310300.6	579.217	-0.297546	0.0869516	-3.42197	0.000621689	0.0133472
PRAME	ENST00000543184.1	565.384	-0.297514	0.0969329	-3.06928	0.00214573	0.0360432
SEMA4F	ENST00000357877.2	802.048	-0.294243	0.0757313	-3.88536	0.00010218	0.00317402
CREG1	ENST00000370509.4	1312.54	-0.294172	0.0651482	-4.51543	6.31884e-06	0.000307252
GNAO1	ENST00000262494.7	1068.7	-0.292572	0.0806985	-3.6255	0.000288407	0.0071268
SNX12	ENST00000374274.3	929.872	-0.292503	0.0735501	-3.97692	6.98139e-05	0.00228786
GOLIM4	ENST00000470487.1	1322.37	-0.291531	0.0631822	-4.61414	3.94729e-06	0.000201516
C7orf13	ENST00000333319.6	597.861	-0.290783	0.0856292	-3.39584	0.000684192	0.0144189
EPAS1	ENST00000263734.3	571.191	-0.289679	0.087298	-3.31828	0.000905732	0.0180462
IDI1	ENST00000381344.3	658.804	-0.289641	0.0844148	-3.43116	0.000600995	0.0130398
P4HB	ENST00000331483.4	9348.46	-0.289008	0.0395495	-7.30749	2.72187e-13	7.35419e-11
PHGDH	ENST00000369409.4	846.068	-0.287826	0.0848558	-3.39194	0.000694001	0.0145934
CALM3	ENST00000291295.9	3011.04	-0.287685	0.0537936	-5.34794	8.89598e-08	7.83941e-06
NDN	ENST00000331837.4	3388.99	-0.287503	0.0454701	-6.32289	2.5671e-10	3.89005e-08
GIGYF1	ENST00000275732.5	2628.29	-0.287019	0.0541884	-5.2967	1.17917e-07	9.90365e-06
MRPL41	ENST00000371443.5	1807.72	-0.286595	0.0656775	-4.36366	1.27902e-05	0.0005584
ZNF579	ENST00000325421.4	642.972	-0.285908	0.0856691	-3.33736	0.000845795	0.017095
CHST12	ENST00000258711.6	1053.72	-0.285124	0.0659911	-4.32065	1.5557e-05	0.000654065
FMNL2	ENST00000288670.9	664.043	-0.285005	0.0858536	-3.31966	0.000901266	0.0179876
UBTD1	ENST00000370664.3	836.78	-0.284736	0.0751357	-3.78962	0.000150877	0.00429962
TUSC1	ENST00000358022.3	601.966	-0.28264	0.0880713	-3.20922	0.00133098	0.024451
MMP14	ENST00000311852.6	16706.8	-0.282317	0.0428719	-6.58513	4.54491e-11	8.22777e-09
NAGA	ENST00000396398.3	863.917	-0.282058	0.0768741	-3.6691	0.000243409	0.00629172
BAMBI	ENST00000375533.3	5357.7	-0.282004	0.0406168	-6.94303	3.83769e-12	8.38594e-10
RAB1B	ENST00000311481.6	1835.53	-0.281603	0.057401	-4.90588	9.30079e-07	5.76568e-05
FADD	ENST00000301838.4	922.888	-0.2812	0.075863	-3.70668	0.000209995	0.00559466
ADCY3	ENST00000260600.5	665.53	-0.280699	0.0851389	-3.29695	0.000977405	0.0192127
CSNK1G2	ENST00000255641.8	1186.81	-0.279689	0.0655342	-4.26783	1.97381e-05	0.000795075
RAB32	ENST00000367495.3	2619.14	-0.279375	0.0513208	-5.4437	5.21863e-08	5.04937e-06
ARFGAP1	ENST00000518794.2	800.456	-0.27817	0.0753876	-3.68987	0.000224371	0.00587921
GPM6B	ENST00000454189.2	705.131	-0.278082	0.0862704	-3.22338	0.00126687	0.0234691
ASB1	ENST00000264607.4	1106.57	-0.277874	0.0680123	-4.08565	4.39536e-05	0.00156377
C15orf52	ENST00000397536.2	1030.77	-0.277844	0.0719285	-3.86277	0.000112107	0.00343762
POLRMT	ENST00000588649.2	1071.85	-0.277206	0.073515	-3.77075	0.000162761	0.00457007
CHAF1A	ENST00000301280.5	1134.9	-0.277176	0.0689778	-4.01834	5.86104e-05	0.0020079
CDCA4	ENST00000336219.3	755.751	-0.277052	0.0811933	-3.41226	0.000644267	0.0137154
RAB38	ENST00000243662.6	2268.55	-0.276843	0.0526047	-5.2627	1.41954e-07	1.16827e-05
AC016738.4	ENST00000452364.1	674.106	-0.275148	0.08237	-3.34039	0.000836611	0.0169572
KIF1C	ENST00000320785.5	2816.86	-0.274475	0.0483466	-5.67724	1.36886e-08	1.51955e-06
MATR3	ENST00000507197.1	628.727	-0.274319	0.0844948	-3.24657	0.00116803	0.0219217
TMEM131	ENST00000186436.5	995.579	-0.273678	0.0693417	-3.9468	7.92033e-05	0.00256226
NPAS2	ENST00000335681.5	1075.63	-0.273392	0.0692209	-3.94956	7.82948e-05	0.00253948
TMEM203	ENST00000343666.5	867.513	-0.272613	0.0738098	-3.69346	0.000221227	0.0058128
CSPG4	ENST00000308508.5	19405.6	-0.27164	0.0475538	-5.71227	1.1148e-08	1.26698e-06
LONRF1	ENST00000398246.3	1231.73	-0.271381	0.0678836	-3.99774	6.39507e-05	0.00214597
TAB1	ENST00000216160.6	663.448	-0.270297	0.0901363	-2.99876	0.00271084	0.0433734
PTDSS2	ENST00000308020.5	733.955	-0.269545	0.0855006	-3.15255	0.00161854	0.028774
C19orf10	ENST00000262947.3	1176.52	-0.269456	0.0715134	-3.76791	0.000164623	0.00460879
RSAD1	ENST00000258955.2	1313.58	-0.268365	0.0619375	-4.33285	1.47194e-05	0.000625467
PPP2R5A	ENST00000261461.2	1103.37	-0.267851	0.0658419	-4.0681	4.73989e-05	0.00166565
YWHAZ	ENST00000492736.1	880.146	-0.267784	0.0735891	-3.63891	0.000273792	0.00683645
RAB11B	ENST00000328024.6	904.517	-0.266447	0.0731541	-3.64227	0.000270241	0.00678921
PRKCE	ENST00000306156.3	741.158	-0.26623	0.077183	-3.44934	0.000561965	0.0122579
MRP63	ENST00000309594.4	950.316	-0.264546	0.0726696	-3.6404	0.000272215	0.00681488
AP1S1	ENST00000337619.5	2746.76	-0.264469	0.0543805	-4.8633	1.15444e-06	7.0347e-05
HMGB1P5	ENST00000451497.1	6436.78	-0.263828	0.0473101	-5.57656	2.45322e-08	2.58309e-06
CD81	ENST00000263645.5	2240.71	-0.263195	0.058476	-4.50091	6.76645e-06	0.000324608
G6PD	ENST00000393562.2	942.366	-0.262603	0.0737108	-3.56262	0.000367178	0.00871073
HERC2P2	ENST00000560464.1	1281.97	-0.262206	0.0690092	-3.79959	0.000144938	0.00417608
SDF2L1	ENST00000248958.4	1103.47	-0.262008	0.0706058	-3.71085	0.000206563	0.00552895
NR2F6	ENST00000291442.3	1820.36	-0.261997	0.055395	-4.72962	2.24944e-06	0.000124853
SLC12A7	ENST00000264930.5	743.927	-0.257603	0.0833645	-3.09008	0.00200102	0.0342057
CDC42BPB	ENST00000361246.2	1348.11	-0.255676	0.0602172	-4.2459	2.17718e-05	0.000867239
FAM43A	ENST00000329759.4	930.999	-0.253407	0.0862292	-2.93876	0.00329524	0.0499078
EXT1	ENST00000378204.2	1131.17	-0.252713	0.0726701	-3.47754	0.000506031	0.0112784
FZD7	ENST00000286201.1	1472.89	-0.252602	0.061892	-4.08133	4.47783e-05	0.00158327
PIGX	ENST00000314118.4	642.188	-0.252117	0.0829443	-3.0396	0.00236894	0.0389921
MALSU1	ENST00000466681.1	696.698	-0.251977	0.085104	-2.96081	0.00306832	0.0476296
RP11-51O6.1	ENST00000591758.1	3461.85	-0.251477	0.0537877	-4.67537	2.93428e-06	0.000155338
EMILIN2	ENST00000254528.3	9126.86	-0.250622	0.0428993	-5.8421	5.15455e-09	6.25535e-07
PCGF5	ENST00000336126.5	802.089	-0.250576	0.084842	-2.95345	0.00314245	0.0485175
NEFL	ENST00000221169.5	1614.83	-0.250299	0.0575701	-4.34772	1.37559e-05	0.000591543
DCT	ENST00000377028.5	14695.3	-0.249627	0.0383383	-6.51116	7.45718e-11	1.29439e-08
ANKRD27	ENST00000306065.4	1307.51	-0.249513	0.0639233	-3.90332	9.48814e-05	0.00297961
ADAM9	ENST00000487273.2	1076.01	-0.249231	0.0676715	-3.68295	0.00023055	0.00601361
OSTM1	ENST00000193322.3	2263.11	-0.248419	0.0557181	-4.45849	8.25392e-06	0.000383132
CTSZ	ENST00000217131.5	5263.41	-0.248165	0.0499228	-4.97098	6.66158e-07	4.30672e-05
HMG20B	ENST00000333651.6	6334.24	-0.248019	0.0527386	-4.7028	2.56614e-06	0.000139458
TPPP	ENST00000360578.5	3850.31	-0.246584	0.0419562	-5.87719	4.17291e-09	5.12928e-07
SREBF2	ENST00000361204.4	1572.69	-0.245049	0.0767722	-3.1919	0.00141338	0.0257502
SIPA1L3	ENST00000222345.6	757.805	-0.244023	0.0768421	-3.17564	0.00149506	0.0269637
UBE2H	ENST00000355621.3	2499.71	-0.243389	0.0625326	-3.89219	9.93448e-05	0.00309939
SDC3	ENST00000336798.7	23225.2	-0.242415	0.0410419	-5.90653	3.49378e-09	4.31302e-07
VAPA	ENST00000400000.2	1069.08	-0.241131	0.0734603	-3.28247	0.00102902	0.0199129
MMP8	ENST00000236826.3	3113.99	-0.240777	0.0455394	-5.28723	1.24186e-07	1.03996e-05
APEX2	ENST00000374987.3	839.492	-0.240546	0.0734972	-3.27286	0.00106463	0.0204638
MEA1	ENST00000244711.3	789.519	-0.240546	0.0766477	-3.13833	0.00169912	0.0298546
DENND4B	ENST00000361217.4	1182.36	-0.239674	0.0666736	-3.59474	0.000324712	0.00788783
MED28	ENST00000237380.7	761.252	-0.239647	0.078365	-3.05809	0.00222751	0.037069
PFN1	ENST00000225655.5	4353.71	-0.239284	0.0479233	-4.99306	5.9431e-07	3.91288e-05
ARF6	ENST00000298316.5	3559.12	-0.23923	0.048924	-4.88983	1.00925e-06	6.20278e-05
TMED9	ENST00000332598.6	3922.81	-0.239129	0.0480049	-4.98135	6.31429e-07	4.11939e-05
ENPP1	ENST00000360971.2	1687.69	-0.239049	0.0661594	-3.61323	0.000302411	0.00741529
GLTP	ENST00000318348.4	1054.31	-0.238737	0.0786895	-3.03392	0.00241401	0.0395296
SRSF9	ENST00000229390.3	2641.39	-0.23616	0.0556542	-4.24336	2.20203e-05	0.000874742
SLFN5	ENST00000299977.4	1885.75	-0.236008	0.0683284	-3.45403	0.000552277	0.0121112
NDFIP1	ENST00000253814.4	1326.79	-0.234997	0.0665936	-3.52882	0.000417417	0.00968786
NDST1	ENST00000261797.6	8322.8	-0.234928	0.0365771	-6.4228	1.33787e-10	2.18952e-08
ENTPD4	ENST00000358689.4	1131.54	-0.234773	0.0717708	-3.27115	0.00107111	0.0205465
NCLN	ENST00000246117.4	2446.6	-0.233392	0.0519455	-4.49302	7.02215e-06	0.000334292
MSC	ENST00000325509.4	4135.95	-0.233058	0.0451798	-5.15847	2.48982e-07	1.86988e-05
RP4-718J7.4	ENST00000424850.1	1170.25	-0.232954	0.075139	-3.1003	0.00193322	0.0332537
RPL6P27	ENST00000583065.1	16282.4	-0.225633	0.0450666	-5.00666	5.53831e-07	3.73299e-05
CDC34	ENST00000215574.4	1031.7	-0.223337	0.0668267	-3.34203	0.000831682	0.0169052
AKT2	ENST00000392038.2	2461.23	-0.222669	0.0559904	-3.97691	6.98179e-05	0.00228786
CHST2	ENST00000309575.3	1014.12	-0.221323	0.0679987	-3.25481	0.00113469	0.0214789
LIX1L	ENST00000369308.3	1056.72	-0.22058	0.0714568	-3.08689	0.0020226	0.0345216
TRAF3	ENST00000560371.1	1368.4	-0.220411	0.0677935	-3.25122	0.00114911	0.0216373
SCD	ENST00000370355.2	34581.9	-0.219072	0.0466881	-4.69224	2.70223e-06	0.00014499
STK10	ENST00000176763.5	5333.88	-0.218615	0.0411308	-5.31512	1.06588e-07	9.13973e-06
CTDSP1	ENST00000273062.2	2070.52	-0.218376	0.0613683	-3.55845	0.000373047	0.00880796
BHLHE40	ENST00000256495.3	2756.1	-0.215894	0.0517103	-4.17507	2.97895e-05	0.00112407
POLR2E	ENST00000215587.7	1470.71	-0.215449	0.0684468	-3.14769	0.00164566	0.0291295
LINC00698	ENST00000468072.1	2891.5	-0.215051	0.0493991	-4.35334	1.34081e-05	0.0005792
CPD	ENST00000225719.4	2112.37	-0.213828	0.0633817	-3.37366	0.000741768	0.0154391
B3GALT6	ENST00000379198.2	1832.11	-0.213795	0.063436	-3.37025	0.000750989	0.0155857
ORAI1	ENST00000330079.7	1373.5	-0.213662	0.060693	-3.52036	0.000430956	0.00992169
GPC1	ENST00000264039.2	1637.39	-0.213564	0.0567341	-3.76429	0.000167022	0.00466742
PTRF	ENST00000357037.5	3903.54	-0.213445	0.0471593	-4.52604	6.00987e-06	0.000293725
TUBA1B	ENST00000336023.5	3859.06	-0.21306	0.0593532	-3.5897	0.000331064	0.00800817
IFITM10	ENST00000340134.4	1907.67	-0.212969	0.0532742	-3.99759	6.39894e-05	0.00214597
FADS1	ENST00000350997.7	2073.03	-0.212391	0.0564859	-3.76007	0.000169867	0.00472328
CDK5R1	ENST00000313401.3	4127.21	-0.209742	0.0418472	-5.01209	5.38434e-07	3.6542e-05
ABL1	ENST00000318560.5	1587.08	-0.208959	0.0582764	-3.58565	0.000336235	0.00809224
TUBB2A	ENST00000333628.3	3957.87	-0.207061	0.0434919	-4.76091	1.92719e-06	0.000108865
PCDHGC3	ENST00000308177.3	2457.75	-0.206546	0.0522402	-3.95377	7.69294e-05	0.00250086
LMAN2	ENST00000303127.7	1045.58	-0.204872	0.0694896	-2.94824	0.00319592	0.0490521
HSPB1	ENST00000248553.6	1867.14	-0.20376	0.0667668	-3.05181	0.00227466	0.0377831
IRF2BPL	ENST00000238647.3	2094.03	-0.20096	0.0527353	-3.81073	0.000138556	0.00404098
ZMIZ1	ENST00000334512.5	2247.87	-0.199058	0.0564438	-3.52666	0.000420832	0.00972205
TMEM8A	ENST00000431232.2	1151.32	-0.1989	0.0644952	-3.08396	0.00204267	0.0348226
KIF7	ENST00000394412.3	1628.44	-0.198898	0.059995	-3.31524	0.000915655	0.0181861
PXN	ENST00000397506.3	1339.94	-0.198865	0.0650038	-3.05929	0.00221863	0.0369643
IRS2	ENST00000375856.3	2652.45	-0.198842	0.0490854	-4.05093	5.10136e-05	0.0017731
PCBP1	ENST00000303577.5	17938.5	-0.196477	0.0337342	-5.82425	5.73693e-09	6.9036e-07
RHOQ	ENST00000238738.4	6415.88	-0.196229	0.0445645	-4.40325	1.06642e-05	0.000476477
LIMD1	ENST00000273317.4	2492.33	-0.194534	0.0546376	-3.56045	0.000370217	0.00875558
TMEM87B	ENST00000283206.4	1451.13	-0.194192	0.0600299	-3.23492	0.00121677	0.0226729
NGRN	ENST00000331497.3	2000.68	-0.191552	0.0553332	-3.46178	0.000536612	0.0118129
ICAM1	ENST00000264832.3	1428.44	-0.18515	0.0602756	-3.07172	0.00212829	0.0358113
NFIC	ENST00000589123.1	1687.47	-0.1837	0.0573235	-3.20461	0.00135246	0.0247821
SCARB2	ENST00000264896.2	4920.16	-0.182699	0.0433617	-4.21337	2.51587e-05	0.000977673
SUPT16H	ENST00000216297.2	1655.98	-0.181611	0.0560204	-3.24187	0.00118747	0.0222036
ANKS1A	ENST00000360359.3	8268.87	-0.17886	0.0403773	-4.42971	9.43579e-06	0.000428954
TMED10	ENST00000303575.4	4523.46	-0.176953	0.0471087	-3.75628	0.000172458	0.00478141
CAPN15	ENST00000219611.2	1853.71	-0.176695	0.0581936	-3.03633	0.00239475	0.0392904
RAI1	ENST00000353383.1	3029.82	-0.176023	0.0462514	-3.8058	0.000141349	0.00410572
GPR153	ENST00000377893.2	11389.6	-0.175217	0.0439193	-3.98951	6.62089e-05	0.00219979
PDIA4	ENST00000286091.4	6065.04	-0.175026	0.044202	-3.95969	7.50484e-05	0.00244805
KCTD5	ENST00000301738.4	1664.93	-0.174691	0.0576325	-3.03112	0.00243651	0.0398347
PEG10	ENST00000482108.1	15040	-0.173406	0.0392631	-4.4165	1.00312e-05	0.000452744
EID1	ENST00000530028.2	3195.62	-0.172702	0.0518533	-3.33059	0.000866622	0.0174176
C11orf24	ENST00000304271.6	1929.07	-0.170611	0.0572173	-2.98181	0.00286551	0.0453666
RGP1	ENST00000378078.4	4720.56	-0.1685	0.0436677	-3.85869	0.000113996	0.00348191
GM2A	ENST00000357164.3	4273.79	-0.168115	0.0564023	-2.98064	0.00287645	0.0454895
MESDC2	ENST00000261758.4	2319.65	-0.164886	0.0510918	-3.22725	0.00124985	0.0231837
TRIM44	ENST00000299413.5	2169.9	-0.164813	0.0502236	-3.28157	0.00103229	0.0199465
CEBPB	ENST00000303004.3	3892.99	-0.164111	0.0544039	-3.01652	0.0025569	0.0413961
HMOX1	ENST00000216117.8	3997.43	-0.163256	0.0436841	-3.73719	0.000186085	0.00507568
TIMP3	ENST00000266085.6	34711.4	-0.159196	0.0318234	-5.00248	5.65967e-07	3.77225e-05
TMEM245	ENST00000374586.3	2112.65	-0.158008	0.0526401	-3.00167	0.00268502	0.0430566
CTC-503J8.6	ENST00000586154.1	1856.43	-0.157554	0.0533703	-2.9521	0.00315626	0.0485996
FKBP1C	ENST00000370659.1	2598.59	-0.154798	0.049941	-3.09961	0.00193773	0.0333112
ITGB3	ENST00000559488.1	5267.42	-0.149706	0.0490928	-3.04944	0.00229271	0.0379582
IQGAP1	ENST00000268182.5	3997.54	-0.14775	0.0421967	-3.50146	0.000462719	0.010485
GNB1	ENST00000378609.4	7581.08	-0.142106	0.0414982	-3.42438	0.000616196	0.0132797
SCAF1	ENST00000360565.3	3349.35	-0.136341	0.0463377	-2.94234	0.00325739	0.0495969
MARCKS	ENST00000368635.4	3672.75	-0.130961	0.0435389	-3.00791	0.00263047	0.0423628
SKI	ENST00000378536.4	4807.17	-0.12335	0.0414942	-2.9727	0.00295196	0.0463763
HNRNPA0	ENST00000314940.4	6210.31	-0.121293	0.0401892	-3.01804	0.00254413	0.0412593
HSPA5	ENST00000324460.6	13929.4	-0.0995384	0.033412	-2.97912	0.00289078	0.0456406
MT-ND4	ENST00000361381.2	313911	0.119944	0.0359282	3.33844	0.000842487	0.017049
FAM168B	ENST00000409185.1	8198.43	0.129942	0.0411275	3.15949	0.00158046	0.0282902
DFFA	ENST00000377038.3	4368.44	0.133017	0.0439311	3.02785	0.00246303	0.0401714
NUFIP2	ENST00000225388.4	4330.03	0.138056	0.0469118	2.94289	0.00325164	0.0495357
SLC26A2	ENST00000286298.4	7060.09	0.147686	0.0477951	3.08998	0.0020017	0.0342057
SLC20A1	ENST00000272542.3	13165.5	0.152175	0.0396518	3.83778	0.000124152	0.00372326
HSPA4	ENST00000304858.2	2384.37	0.154023	0.0518924	2.96813	0.0029962	0.0467891
STOM	ENST00000286713.2	3906.72	0.155528	0.0442607	3.5139	0.000441579	0.0100859
SLC31A1	ENST00000374212.4	2337.92	0.159916	0.0511709	3.12514	0.00177723	0.0310175
MTPN	ENST00000393085.3	3435.61	0.161396	0.0445161	3.62557	0.000288322	0.0071268
C5orf51	ENST00000381647.2	1918.11	0.162393	0.0532894	3.04738	0.00230846	0.0381501
OTUD7B	ENST00000369135.4	2289.17	0.165122	0.0547372	3.01663	0.00255598	0.0413961
MAML1	ENST00000292599.3	1988.91	0.168443	0.0541619	3.11	0.00187087	0.0323366
PPP1R15B	ENST00000367188.4	2161.08	0.172205	0.0547749	3.14387	0.00166731	0.0293857
FAM208B	ENST00000328090.5	1807.36	0.174222	0.0591242	2.94671	0.00321179	0.049179
SNX8	ENST00000222990.3	2337.94	0.174871	0.0497487	3.51508	0.000439621	0.0100725
ARFGEF2	ENST00000371917.4	5551	0.175239	0.0391268	4.47874	7.50854e-06	0.000353111
PYGB	ENST00000216962.4	11354.4	0.175374	0.034677	5.05736	4.25108e-07	3.0062e-05
KPNA6	ENST00000373625.3	2382.69	0.176461	0.0525366	3.35882	0.000782747	0.0161396
EP300	ENST00000263253.7	2844.67	0.178241	0.0515703	3.45627	0.000547714	0.0120203
RRP1B	ENST00000340648.4	2081.82	0.180856	0.0544926	3.31891	0.000903684	0.0180233
TBC1D16	ENST00000310924.2	1466.1	0.182586	0.0618932	2.95002	0.00317752	0.0488744
AFF4	ENST00000265343.5	4097.99	0.185371	0.0482344	3.84313	0.000121473	0.00367757
PPP2CA	ENST00000481195.1	1778.1	0.186432	0.0608759	3.06249	0.00219501	0.0366347
NCL	ENST00000322723.4	9473.93	0.186696	0.0351335	5.3139	1.07304e-07	9.17372e-06
FBXO32	ENST00000517956.1	1856.51	0.186832	0.0588575	3.1743	0.00150196	0.0270713
PEX26	ENST00000329627.7	2309.92	0.187553	0.0500915	3.74421	0.000180963	0.00495484
TRIM2	ENST00000338700.5	3835.84	0.189055	0.0586714	3.22227	0.00127179	0.0235145
MCL1	ENST00000369026.2	2067.76	0.189083	0.0604958	3.12556	0.00177467	0.0310108
CALM1	ENST00000356978.4	4671.55	0.190092	0.0434559	4.37437	1.21781e-05	0.000536586
MAPK1IP1L	ENST00000395468.4	1466.75	0.19257	0.0593398	3.2452	0.00117367	0.022013
YEATS2	ENST00000305135.5	1177.16	0.193989	0.0655682	2.95859	0.00309049	0.0478699
ZKSCAN1	ENST00000324306.6	1811.55	0.194954	0.0542814	3.59155	0.000328723	0.007965
NOL9	ENST00000377705.5	1651.44	0.196968	0.0596005	3.3048	0.000950444	0.0187929
ZNF703	ENST00000331569.4	5632.32	0.197034	0.0480633	4.09947	4.14091e-05	0.00149742
TUG1	ENST00000519077.3	1198.73	0.197739	0.0656142	3.01366	0.00258115	0.0416944
RRP7A	ENST00000323013.6	1805.74	0.198878	0.054864	3.62492	0.000289046	0.00713645
CCDC50	ENST00000392455.3	1318.86	0.19907	0.0640311	3.10896	0.00187747	0.0324311
NRAS	ENST00000369535.4	2838.4	0.201447	0.0525377	3.83434	0.000125901	0.0037533
KIF5B	ENST00000302418.4	3013.28	0.201875	0.0466882	4.32389	1.53299e-05	0.000647564
OTUD3	ENST00000375120.3	1695.63	0.202363	0.0593575	3.40923	0.000651462	0.0138207
LRRC58	ENST00000295628.3	3971.02	0.202435	0.0489149	4.13851	3.49565e-05	0.00128353
PURB	ENST00000395699.2	3347.21	0.202843	0.0471675	4.30049	1.70422e-05	0.000707376
TMEM201	ENST00000340305.5	2714.61	0.203761	0.0564514	3.60949	0.000306797	0.00750356
RDX	ENST00000343115.4	1958.49	0.203812	0.0613197	3.32377	0.000888104	0.0177869
KBTBD2	ENST00000304056.4	2128.03	0.204288	0.0555572	3.67707	0.000235931	0.00614279
MAP3K1	ENST00000399503.3	1221.15	0.204387	0.0689949	2.96235	0.00305299	0.0474744
SERTAD2	ENST00000313349.3	1639.8	0.206086	0.0615633	3.34755	0.000815292	0.0166192
LDOC1L	ENST00000341255.3	1174.11	0.206203	0.0675843	3.05106	0.00228038	0.0378391
SRSF1	ENST00000582730.2	2272.43	0.208323	0.0555924	3.74733	0.00017873	0.00491722
TAOK1	ENST00000261716.3	2408.91	0.208582	0.0665863	3.13252	0.00173315	0.0303222
CAPZA1	ENST00000263168.3	2600.36	0.208732	0.05594	3.73135	0.000190456	0.00518011
AGO1	ENST00000373204.4	1275.52	0.209515	0.0664133	3.15472	0.00160653	0.0286317
NOTCH2	ENST00000256646.2	8724.77	0.210534	0.0403949	5.2119	1.86921e-07	1.47072e-05
FAF2	ENST00000261942.6	2391.52	0.212921	0.0539215	3.94872	7.85689e-05	0.00254549
GGA2	ENST00000309859.4	1697.89	0.213335	0.0650227	3.28094	0.00103463	0.0199676
LSG1	ENST00000265245.5	1078.29	0.214772	0.0723034	2.97043	0.00297386	0.0465672
ROCK2	ENST00000315872.6	1038.96	0.216839	0.0664326	3.26405	0.00109833	0.0209568
RMND5A	ENST00000283632.4	1326.77	0.217651	0.0630962	3.44951	0.00056161	0.0122579
TRIM33	ENST00000358465.2	1395.82	0.218604	0.0693505	3.15216	0.00162066	0.0287938
RNF114	ENST00000244061.2	2028.58	0.220308	0.0573117	3.84403	0.00012103	0.00366806
NUP50	ENST00000347635.4	3211.73	0.222985	0.0643574	3.46478	0.000530657	0.0117269
DDX3X	ENST00000399959.2	3616.54	0.223574	0.0519188	4.30622	1.66065e-05	0.000691556
PCF11	ENST00000298281.4	1368.75	0.228677	0.060896	3.75521	0.000173199	0.00479266
ZFP91	ENST00000316059.6	3038.07	0.228982	0.0479506	4.77538	1.79373e-06	0.000102745
AGPS	ENST00000264167.4	1583.71	0.229276	0.0638039	3.59345	0.00032633	0.0079137
SLC1A4	ENST00000234256.3	6591.03	0.229415	0.0385814	5.94626	2.74338e-09	3.52334e-07
STT3B	ENST00000295770.2	1433.17	0.22989	0.0612139	3.75553	0.000172978	0.00479118
CHST3	ENST00000373115.4	1559.19	0.231041	0.0585417	3.94661	7.92653e-05	0.00256226
MAPK6	ENST00000261845.5	1315.75	0.231718	0.0638694	3.628	0.000285623	0.00708247
SYT11	ENST00000368324.4	938.617	0.232143	0.0718324	3.23173	0.00123044	0.0228978
RANBP10	ENST00000317506.3	1056.22	0.232281	0.0730396	3.1802	0.00147173	0.0266606
NUDC	ENST00000321265.5	1214.98	0.233497	0.0744508	3.13626	0.00171118	0.0300216
OTUD4	ENST00000454497.2	823.525	0.234002	0.0765813	3.05561	0.00224606	0.0373343
DDX21	ENST00000354185.4	2882.25	0.238305	0.0503392	4.73398	2.20159e-06	0.000122434
KLHL42	ENST00000381271.2	1217.47	0.238326	0.0668601	3.56454	0.000364493	0.00866314
ABCE1	ENST00000296577.4	1113.35	0.23853	0.073579	3.24182	0.0011877	0.0222036
E2F2	ENST00000361729.2	1342.6	0.238737	0.0621445	3.84165	0.000122209	0.00369261
RFWD3	ENST00000361070.4	1320.49	0.23917	0.0617622	3.87243	0.000107757	0.00333279
SPTBN1	ENST00000356805.4	3071.77	0.239279	0.046769	5.11619	3.11773e-07	2.26055e-05
PATL1	ENST00000300146.9	1198.98	0.240302	0.0678553	3.54139	0.000398023	0.00928288
CEBPZ	ENST00000234170.5	989.642	0.242044	0.0767559	3.15343	0.00161365	0.0287228
GCC2	ENST00000309863.6	1280.82	0.242108	0.0630404	3.84051	0.000122777	0.00369751
RP11-459E5.1	ENST00000521141.1	1051.59	0.243134	0.0706564	3.44107	0.000579412	0.0126001
ANKRD40	ENST00000285243.6	1206.75	0.244033	0.0669422	3.64543	0.000266948	0.00674196
SRSF6	ENST00000244020.3	3082.62	0.245972	0.0596778	4.12166	3.76146e-05	0.00136711
PAK2	ENST00000327134.3	1894.52	0.246232	0.0574557	4.28559	1.82257e-05	0.000749838
TRIP12	ENST00000283943.5	1183.25	0.248177	0.0748392	3.31613	0.00091272	0.018153
TRA2B	ENST00000453386.2	1400.03	0.248403	0.0624428	3.97808	6.94728e-05	0.00228378
FEM1B	ENST00000306917.4	2209.22	0.250099	0.060888	4.10752	3.99931e-05	0.00144804
PSMB2	ENST00000373237.3	1575.69	0.254849	0.0602303	4.23124	2.32407e-05	0.000915562
ZC3H4	ENST00000253048.5	1945.29	0.255801	0.0575218	4.44702	8.70683e-06	0.000400263
POLR1A	ENST00000263857.6	2045.14	0.257294	0.0522399	4.92523	8.42627e-07	5.29229e-05
DNAJC3	ENST00000602402.1	913.038	0.257881	0.0782273	3.29657	0.000978744	0.0192128
CEP350	ENST00000367607.3	1085.06	0.258971	0.0845089	3.06443	0.00218088	0.0364413
ASPM	ENST00000367409.4	1658	0.259359	0.0699409	3.70827	0.000208684	0.00558049
PPAP2B	ENST00000371250.3	784.642	0.259842	0.0826772	3.14285	0.0016731	0.0294695
CD2AP	ENST00000359314.5	685.236	0.260021	0.0816849	3.18322	0.00145645	0.0264171
GPR137B	ENST00000366592.3	683.692	0.261561	0.088596	2.95229	0.00315424	0.0485946
OAS3	ENST00000228928.7	790.123	0.261837	0.0819003	3.19702	0.00138855	0.0253622
DYNC1H1	ENST00000360184.4	5104.3	0.262571	0.0590914	4.44348	8.85173e-06	0.000405622
RRN3	ENST00000198767.6	682.781	0.263081	0.0811204	3.24309	0.0011824	0.0221478
FNDC3B	ENST00000336824.4	561.155	0.264359	0.0890792	2.96768	0.00300056	0.0468316
EPT1	ENST00000260585.7	2856.75	0.264451	0.0493076	5.3633	8.17173e-08	7.35969e-06
RBM28	ENST00000223073.2	565.275	0.264748	0.0893667	2.96249	0.00305157	0.0474744
RRAGC	ENST00000373001.3	684.91	0.264766	0.0900669	2.93966	0.00328572	0.0498163
FNTB	ENST00000246166.2	613.943	0.2693	0.0854977	3.14979	0.00163386	0.0289924
SF3B3	ENST00000302516.5	1525.84	0.27056	0.0622597	4.34567	1.38851e-05	0.000595315
MAP3K2	ENST00000409947.1	1503.58	0.271646	0.0642205	4.22989	2.33806e-05	0.00091981
MED13L	ENST00000281928.3	856.583	0.273197	0.0734452	3.71974	0.000199427	0.00538322
FOXK1	ENST00000328914.4	2481.52	0.273224	0.0505987	5.39981	6.67099e-08	6.26417e-06
GCLM	ENST00000370238.3	996.359	0.273638	0.0851015	3.21543	0.00130247	0.023989
MED13	ENST00000397786.2	948.621	0.274027	0.0713401	3.84113	0.000122468	0.00369261
ARPC1A	ENST00000262942.5	806.832	0.275091	0.0791881	3.47389	0.000512976	0.0113977
PRTG	ENST00000389286.4	665.846	0.275613	0.0852068	3.23464	0.00121796	0.0226804
ODC1	ENST00000234111.4	825.947	0.275914	0.0820265	3.36371	0.000769013	0.0158907
PHF15	ENST00000395003.1	1108.05	0.276162	0.0663958	4.15933	3.1918e-05	0.00118998
NCKAP5L	ENST00000335999.6	1876.19	0.276355	0.0634118	4.35811	1.31193e-05	0.000571018
TMPO	ENST00000266732.4	2591.35	0.276429	0.0580595	4.76113	1.92509e-06	0.000108865
WDR81	ENST00000409644.1	1252.67	0.276706	0.0646525	4.2799	1.86975e-05	0.000764996
ADRM1	ENST00000253003.2	889.976	0.278401	0.0815998	3.41179	0.000645379	0.0137221
RC3H2	ENST00000373670.1	793.806	0.280897	0.0784686	3.57974	0.00034394	0.00824305
FAM126B	ENST00000418596.3	1025.22	0.28094	0.0732533	3.83518	0.000125471	0.0037533
ARPC3	ENST00000228825.7	590.289	0.281238	0.0882814	3.1857	0.00144405	0.0262255
GARS	ENST00000389266.3	647.834	0.2816	0.0917795	3.06823	0.00215334	0.0360988
ZMPSTE24	ENST00000372759.3	1177.02	0.282449	0.0655923	4.30614	1.66128e-05	0.000691556
UQCRH	ENST00000311672.5	1035.91	0.28262	0.0731006	3.86617	0.000110557	0.00340324
MT-CYB	ENST00000361789.2	111538	0.282672	0.0457869	6.17364	6.67374e-10	9.41556e-08
39142	ENST00000259050.4	480.303	0.283141	0.0944984	2.99625	0.0027332	0.0436337
VPS39	ENST00000318006.5	666.194	0.283187	0.0836194	3.38661	0.00070761	0.0148469
PTP4A1	ENST00000370651.3	1010.76	0.283986	0.0779347	3.6439	0.00026854	0.00676427
NUP155	ENST00000231498.3	523.627	0.28479	0.0911676	3.12381	0.00178527	0.031139
WDR3	ENST00000349139.5	972.654	0.284978	0.0728122	3.91388	9.0824e-05	0.00287743
MIEF1	ENST00000325301.2	695.483	0.285548	0.0821093	3.47765	0.000505831	0.0112784
ACADSB	ENST00000358776.4	895.17	0.285977	0.0754544	3.79007	0.000150607	0.0042962
ITGB8	ENST00000222573.4	800.632	0.287877	0.0863393	3.33426	0.000855273	0.0172379
GPNMB	ENST00000409458.3	1787.65	0.289125	0.0607595	4.75851	1.95023e-06	0.00010995
IRF4	ENST00000380956.4	2003.23	0.289463	0.0683227	4.2367	2.26827e-05	0.000896045
BOD1L1	ENST00000040738.5	1866.2	0.289704	0.0736476	3.93365	8.36669e-05	0.00268034
PHLDA2	ENST00000314222.4	1919.72	0.292723	0.0546021	5.36103	8.27472e-08	7.40443e-06
SOWAHC	ENST00000356454.3	1380.47	0.296413	0.0658915	4.4985	6.8433e-06	0.000327746
MTF1	ENST00000373036.4	563.98	0.297323	0.0876133	3.39358	0.000689842	0.0145166
NDUFS1	ENST00000233190.6	1484.24	0.298825	0.0628224	4.75667	1.96812e-06	0.000110524
BMI1	ENST00000376663.3	936.954	0.299118	0.0809582	3.69472	0.000220131	0.00580529
UTP20	ENST00000261637.4	500.901	0.299136	0.0989685	3.02254	0.00250666	0.0407902
PDS5A	ENST00000303538.8	1027.48	0.300325	0.0671189	4.47452	7.65845e-06	0.000358982
MFSD9	ENST00000258436.5	538.237	0.300638	0.0901519	3.33479	0.000853647	0.0172294
XPNPEP3	ENST00000357137.4	627.896	0.301126	0.0867497	3.47121	0.000518124	0.0115032
CNST	ENST00000366513.4	531.822	0.303106	0.0928825	3.26332	0.00110114	0.0209685
AGPAT6	ENST00000396987.3	3262.13	0.303628	0.0451521	6.72457	1.76109e-11	3.38508e-09
IFNAR1	ENST00000270139.3	659.179	0.304078	0.0842205	3.6105	0.000305605	0.0074872
INO80D	ENST00000403263.1	831.731	0.306029	0.0846454	3.61542	0.000299857	0.00736528
ATP5B	ENST00000262030.3	869.798	0.306288	0.0904554	3.38606	0.000709029	0.0148652
DPP8	ENST00000341861.5	417.652	0.30637	0.102053	3.00206	0.00268161	0.0430411
TRIM58	ENST00000366481.3	613.294	0.307626	0.0864807	3.55717	0.000374875	0.00883099
GATC	ENST00000551765.1	499.856	0.312127	0.0941094	3.31664	0.000911059	0.0181325
CDC42EP3	ENST00000295324.3	1419.68	0.312419	0.0625422	4.99533	5.87346e-07	3.88489e-05
EDEM1	ENST00000256497.4	2007.41	0.314437	0.0562515	5.58983	2.27288e-08	2.41499e-06
SPRED2	ENST00000356388.4	1727.23	0.315562	0.061739	5.11123	3.20071e-07	2.30903e-05
H2AFV	ENST00000222690.6	1423.9	0.31625	0.0628993	5.02787	4.95952e-07	3.41444e-05
RP11-582J16.5	ENST00000521025.1	911.35	0.317195	0.0748602	4.23716	2.26363e-05	0.000895446
PRDM4	ENST00000228437.5	619.507	0.317463	0.0928315	3.41977	0.00062674	0.0134456
FBXL3	ENST00000355619.5	541.006	0.317899	0.103102	3.08334	0.00204691	0.0348577
SLC5A4	ENST00000266086.4	891.551	0.3182	0.0729994	4.35893	1.30698e-05	0.00056974
HOOK1	ENST00000371208.3	403.376	0.318486	0.103613	3.07381	0.00211345	0.0356894
LRPPRC	ENST00000260665.7	740.284	0.319704	0.0784538	4.07506	4.60019e-05	0.00162253
PBRM1	ENST00000356770.4	797.945	0.319941	0.0927274	3.45034	0.000559882	0.0122567
ZFR	ENST00000265069.8	589.497	0.320311	0.0874361	3.66338	0.00024891	0.00639441
SF3B4	ENST00000271628.8	854.222	0.320653	0.078824	4.06797	4.74248e-05	0.00166565
SLU7	ENST00000297151.4	566.262	0.321825	0.0871831	3.69137	0.000223047	0.00585524
C11orf95	ENST00000433688.1	590.356	0.322004	0.0968852	3.32356	0.000888765	0.0177877
TIMM50	ENST00000600878.1	479.849	0.322438	0.1072	3.00781	0.0026314	0.0423628
HERC1	ENST00000443617.2	972.707	0.322883	0.0881173	3.66425	0.000248067	0.00638333
TOR1AIP2	ENST00000482587.1	1462.99	0.323149	0.0611773	5.28218	1.27658e-07	1.06283e-05
CSGALNACT2	ENST00000374466.3	464.64	0.3235	0.105266	3.07318	0.00211794	0.0357217
MAK16	ENST00000360128.6	596.338	0.323957	0.0909366	3.56245	0.000367408	0.00871073
ZC3HAV1	ENST00000242351.5	643.771	0.324053	0.0846664	3.82741	0.000129498	0.00383143
KLHL18	ENST00000232766.5	408.747	0.324274	0.107341	3.02097	0.00251963	0.0409694
SNRPB	ENST00000381342.2	528.069	0.32605	0.0964527	3.38041	0.000723765	0.0151194
CA8	ENST00000317995.4	788.361	0.326152	0.079195	4.11834	3.81607e-05	0.0013852
RSL1D1	ENST00000571133.1	1120.8	0.326254	0.0683802	4.77117	1.83156e-06	0.000104286
PERP	ENST00000421351.3	2262.36	0.326428	0.0502785	6.49239	8.44831e-11	1.44886e-08
TGFB1	ENST00000221930.5	417.451	0.326482	0.102686	3.17943	0.00147567	0.0267151
BCL2L11	ENST00000393256.3	972.24	0.326629	0.069479	4.70112	2.5874e-06	0.000140347
SLC2A1	ENST00000426263.3	1038.74	0.327149	0.0765833	4.27181	1.93892e-05	0.000783226
ZNF749	ENST00000334181.4	426.32	0.3272	0.106025	3.08607	0.0020282	0.0345965
RANBP2	ENST00000283195.6	5254.98	0.327884	0.0531459	6.16951	6.85005e-10	9.61693e-08
NABP1	ENST00000410026.2	794.267	0.328603	0.0813878	4.0375	5.40238e-05	0.00186415
PDRG1	ENST00000202017.4	571.392	0.328955	0.0988372	3.32825	0.000873945	0.0175402
BRD4	ENST00000263377.2	903.577	0.329659	0.0782984	4.21029	2.55045e-05	0.000989767
GTF3C4	ENST00000372146.4	1481.31	0.330065	0.0613802	5.37739	7.55737e-08	6.91511e-06
SNRPA1	ENST00000254193.6	343.631	0.330628	0.112172	2.94752	0.00320329	0.049115
GPI	ENST00000415930.3	907.506	0.330927	0.0755801	4.37849	1.19503e-05	0.000528173
RBM25	ENST00000261973.7	380.646	0.331131	0.108924	3.04002	0.00236563	0.0389826
ZNF654	ENST00000309495.5	609.417	0.331579	0.0886835	3.7389	0.000184829	0.00504623
TGS1	ENST00000260129.5	502.065	0.331918	0.0933467	3.55576	0.000376894	0.00885256
GPR157	ENST00000377411.4	1362.64	0.333199	0.0642041	5.18969	2.10648e-07	1.61742e-05
RNF169	ENST00000299563.4	395.966	0.333294	0.106741	3.12247	0.00179341	0.0312429
YRDC	ENST00000373044.2	616.717	0.33777	0.0876092	3.85542	0.00011553	0.00351624
AC093838.4	ENST00000438378.2	1211.76	0.339353	0.0678368	5.00249	5.65934e-07	3.77225e-05
PAFAH1B2	ENST00000527958.1	1494.89	0.339381	0.0657952	5.15815	2.49404e-07	1.86988e-05
RP13-735L24.1	ENST00000567749.1	309.038	0.342224	0.115206	2.97054	0.00297274	0.0465672
TULP4	ENST00000367097.3	1055.65	0.342335	0.0715292	4.78595	1.70181e-06	9.86036e-05
H3F3B	ENST00000254810.4	1741.31	0.345404	0.0562035	6.1456	7.96627e-10	1.10219e-07
C9orf91	ENST00000374049.4	449.507	0.345713	0.101975	3.39017	0.000698504	0.0146773
ACVR2B	ENST00000352511.4	459.363	0.347379	0.0999526	3.47543	0.00051003	0.0113499
FAM84B	ENST00000304916.3	965.81	0.354458	0.0842792	4.20576	2.60201e-05	0.00100569
MT-RNR2	ENST00000387347.2	330353	0.356192	0.0493832	7.21282	5.48063e-13	1.34158e-10
VPS33A	ENST00000267199.4	494.07	0.356931	0.0933333	3.82427	0.000131162	0.0038637
ZNF542	ENST00000490123.1	477.717	0.357096	0.102637	3.47922	0.000502879	0.0112256
FTSJ3	ENST00000427159.2	707.626	0.357124	0.0872089	4.09505	4.22083e-05	0.00151484
SF3A3	ENST00000373019.4	765.357	0.358315	0.0775266	4.62183	3.80363e-06	0.000194528
ZCCHC14	ENST00000268616.4	1761.89	0.361313	0.0734849	4.91682	8.79599e-07	5.48839e-05
TRAPPC10	ENST00000291574.4	668.975	0.361413	0.0846909	4.26744	1.9773e-05	0.000795364
BRD4	ENST00000371835.4	415.939	0.3621	0.107186	3.37823	0.000729539	0.0152248
UBXN2A	ENST00000309033.4	664.729	0.364982	0.0808388	4.51494	6.33341e-06	0.000307439
DUSP10	ENST00000366899.3	386.091	0.365004	0.107473	3.39624	0.000683187	0.0144129
ZFYVE20	ENST00000253699.3	393.935	0.371347	0.10368	3.58166	0.000341416	0.00819628
PMS2CL	ENST00000486256.1	321.431	0.371912	0.118144	3.14795	0.0016442	0.0291217
DCLRE1C	ENST00000453695.2	300.331	0.3762	0.121073	3.10723	0.00188849	0.0326019
SEMA6A	ENST00000513137.1	259.766	0.376618	0.126723	2.97198	0.00295884	0.0464336
CCR1	ENST00000296140.3	295.981	0.37774	0.128526	2.93901	0.00329258	0.049894
TRAK2	ENST00000332624.3	2806.07	0.381419	0.0503666	7.57285	3.65132e-14	1.18834e-11
EAF1	ENST00000396842.2	562.131	0.381819	0.091979	4.15115	3.30803e-05	0.00122248
TCFL5	ENST00000217162.5	357.819	0.384209	0.10934	3.51388	0.000441612	0.0100859
LPIN2	ENST00000261596.4	652.891	0.386099	0.087822	4.39638	1.10073e-05	0.000491041
ZBTB6	ENST00000373659.3	352.458	0.387574	0.117353	3.30263	0.000957819	0.0189055
SNRNP48	ENST00000342415.5	449.839	0.388065	0.0972079	3.99212	6.5486e-05	0.00218337
UBASH3B	ENST00000284273.5	441.574	0.388898	0.0994563	3.91024	9.22055e-05	0.00290833
SUV420H1	ENST00000304363.4	300.949	0.389046	0.131055	2.96857	0.00299186	0.0467467
RP4-758J18.13	ENST00000607307.1	270.981	0.393099	0.128594	3.05689	0.00223643	0.0371959
WHAMM	ENST00000286760.4	328.292	0.393146	0.116137	3.38519	0.000711288	0.0148913
TMED3	ENST00000299705.5	378.939	0.394471	0.105163	3.75103	0.000176109	0.00485912
CHD1	ENST00000284049.3	623.664	0.397097	0.091549	4.33754	1.44088e-05	0.000614088
WDR43	ENST00000407426.3	1216.05	0.398075	0.0691477	5.75688	8.56816e-09	1.00984e-06
RBBP4	ENST00000373493.5	478.142	0.39825	0.105469	3.77598	0.000159378	0.00449712
LAMTOR1	ENST00000278671.5	298.327	0.398413	0.120938	3.29436	0.000986461	0.0192848
SMC3	ENST00000361804.4	418.66	0.40013	0.105732	3.78439	0.000154088	0.00436507
LPCAT2	ENST00000262134.5	624.037	0.403795	0.0905833	4.45772	8.28346e-06	0.000383881
RP11-359E10.1	ENST00000603468.1	288.734	0.404555	0.120841	3.34782	0.000814484	0.0166192
H2AFZ	ENST00000296417.5	2343.87	0.405016	0.0534209	7.58159	3.41333e-14	1.13672e-11
HEATR2	ENST00000297440.6	302.164	0.405051	0.11867	3.41325	0.000641931	0.0136793
RP11-296I10.3	ENST00000502126.1	317.117	0.405635	0.117578	3.44993	0.000560736	0.0122571
NSRP1	ENST00000247026.5	246.814	0.405809	0.128458	3.15908	0.00158268	0.0282946
CIB1	ENST00000328649.6	330.395	0.407328	0.121575	3.35042	0.000806887	0.0165302
PSMB6	ENST00000270586.3	287.749	0.408737	0.132878	3.07602	0.00209781	0.0355091
MME	ENST00000460393.1	342.104	0.409454	0.117039	3.49844	0.000467983	0.0105536
CGN	ENST00000271636.7	304.586	0.411598	0.126771	3.24679	0.00116716	0.0219196
ATG14	ENST00000247178.5	407.172	0.411967	0.107326	3.83845	0.000123813	0.00372088
LGALS3	ENST00000254301.9	1606.71	0.414989	0.0625197	6.63773	3.1854e-11	5.8858e-09
MINOS1	ENST00000322753.6	612.221	0.416951	0.0895778	4.65463	3.24568e-06	0.000168834
PPP1R15A	ENST00000200453.5	2321.07	0.417997	0.0599318	6.97454	3.0687e-12	6.81298e-10
ZNF761	ENST00000454407.1	241.063	0.419012	0.136352	3.07301	0.00211911	0.0357217
ARHGAP29	ENST00000260526.6	272.092	0.428115	0.138342	3.09462	0.00197064	0.0337554
TBK1	ENST00000331710.5	307.718	0.429438	0.125414	3.42417	0.000616689	0.0132797
PPAP2C	ENST00000269812.3	210.93	0.430022	0.141399	3.04119	0.00235645	0.0388536
PYGB	ENST00000471359.1	223.856	0.431109	0.136508	3.15813	0.00158784	0.028353
NDUFA4	ENST00000339600.5	368.459	0.433855	0.1143	3.79574	0.000147203	0.00422902
RLF	ENST00000372771.4	826.783	0.437881	0.0756567	5.78773	7.13431e-09	8.5136e-07
LMTK2	ENST00000297293.5	1304.26	0.439913	0.0652072	6.74639	1.51564e-11	2.95293e-09
HELZ	ENST00000358691.5	1403.59	0.442298	0.0628403	7.03846	1.94382e-12	4.41834e-10
MET	ENST00000397752.3	548.704	0.442416	0.0881025	5.0216	5.12418e-07	3.4942e-05
AHR	ENST00000242057.4	728.506	0.443671	0.0784044	5.65874	1.52484e-08	1.68616e-06
POLR2A	ENST00000322644.6	3827.34	0.443875	0.0465322	9.5391	1.44076e-21	1.58705e-18
RP1-212P9.2	ENST00000443593.2	458.91	0.444906	0.0994564	4.47337	7.69948e-06	0.000360316
GPI	ENST00000356487.5	335.067	0.446282	0.119134	3.74605	0.000179643	0.00492813
CRYBB2P1	ENST00000609084.1	206.209	0.449195	0.148143	3.03216	0.00242807	0.0397371
PDE12	ENST00000311180.8	370.98	0.44959	0.106525	4.2205	2.43761e-05	0.000953731
HOXB5	ENST00000239151.5	193.9	0.45078	0.149394	3.01739	0.00254958	0.0413242
POMK	ENST00000331373.5	224.241	0.454361	0.138004	3.29237	0.000993485	0.0193824
ZNF121	ENST00000590933.1	306.618	0.455657	0.116205	3.92115	8.81274e-05	0.00280441
CTC1	ENST00000315684.8	229.112	0.455887	0.140365	3.24786	0.00116278	0.0218516
NT5DC3	ENST00000392876.3	3250.38	0.45613	0.0485881	9.38768	6.13374e-21	6.5063e-18
KPNA1	ENST00000344337.6	745.543	0.457322	0.0839628	5.44673	5.13055e-08	4.98899e-06
WTAP	ENST00000337387.4	374.055	0.458502	0.112125	4.08921	4.32836e-05	0.00154955
MT-ND1	ENST00000361390.2	71967.3	0.459318	0.106025	4.33216	1.47651e-05	0.000626479
IFRD1	ENST00000403825.3	248.978	0.459784	0.14207	3.23632	0.00121083	0.0225916
ANAPC1	ENST00000341068.3	560.658	0.461305	0.0940539	4.90469	9.35759e-07	5.78837e-05
RHPN2	ENST00000254260.3	189.021	0.465697	0.146162	3.18617	0.00144172	0.0261997
NUDCD3	ENST00000355451.7	382.819	0.467129	0.112691	4.14523	3.39473e-05	0.00124968
PSMD13	ENST00000431206.2	201.96	0.46775	0.148467	3.15052	0.0016298	0.0289383
ATP6V1C1	ENST00000395862.3	1938.56	0.470118	0.0690029	6.81302	9.55689e-12	1.9834e-09
DERL2	ENST00000158771.4	265.407	0.471337	0.129743	3.63285	0.000280311	0.00696279
DIEXF	ENST00000491415.2	338.34	0.475515	0.110964	4.28531	1.82485e-05	0.000749838
HARS	ENST00000504156.1	185.589	0.475969	0.153413	3.10253	0.00191872	0.0330241
GLS	ENST00000320717.3	957.093	0.480603	0.0729913	6.58438	4.56779e-11	8.22777e-09
SKIL	ENST00000458537.3	304.371	0.485011	0.116091	4.17784	2.94285e-05	0.00111338
MDN1	ENST00000369393.3	212.612	0.486879	0.147142	3.30891	0.000936604	0.0185507
AP5Z1	ENST00000348624.4	203.454	0.490802	0.146512	3.3499	0.000808394	0.0165401
PPHLN1	ENST00000432191.2	203.95	0.491988	0.143747	3.4226	0.000620259	0.0133365
ATF5	ENST00000423777.2	359.039	0.493331	0.124656	3.95754	7.57268e-05	0.00246702
LRAT	ENST00000336356.3	181.354	0.493529	0.149688	3.29706	0.000977032	0.0192127
STOML2	ENST00000356493.5	718.294	0.499218	0.0802868	6.21794	5.03739e-10	7.28641e-08
FOXD2-AS1	ENST00000445551.1	276.258	0.501529	0.128515	3.9025	9.52036e-05	0.00298319
AC009237.8	ENST00000608013.1	351.43	0.508531	0.1138	4.46864	7.87169e-06	0.000367774
DGCR14	ENST00000252137.6	315.879	0.518341	0.115819	4.47542	7.62607e-06	0.00035805
DOCK5	ENST00000276440.7	313.767	0.518474	0.119934	4.32298	1.53933e-05	0.000648332
TRA2A	ENST00000297071.4	136.484	0.519473	0.175449	2.96082	0.00306817	0.0476296
CHRNA7	ENST00000306901.3	175.558	0.52207	0.151949	3.43583	0.00059075	0.0128272
RP11-3P17.5	ENST00000602890.1	850.082	0.522654	0.0958867	5.45074	5.01593e-08	4.90294e-06
PRKAA2	ENST00000371244.4	238.317	0.522667	0.140818	3.71165	0.000205915	0.00551675
EIF4A1	ENST00000293831.8	274.529	0.523018	0.122295	4.27669	1.89689e-05	0.000773886
CNKSR3	ENST00000607772.1	164.821	0.524479	0.161692	3.24369	0.00117993	0.0221159
ZNF430	ENST00000261560.5	240.883	0.525079	0.129738	4.04722	5.18305e-05	0.00179712
HIPK2	ENST00000406875.3	1213.3	0.527765	0.0689794	7.65105	1.99338e-14	7.22225e-12
NBPF1	ENST00000430580.2	858.801	0.528687	0.0779951	6.77846	1.21462e-11	2.44977e-09
CTC-444N24.11	ENST00000593427.1	377.031	0.530378	0.113035	4.69216	2.70337e-06	0.00014499
POGK	ENST00000367875.1	199.768	0.531052	0.144663	3.67095	0.000241654	0.00625765
NBPF14	ENST00000369219.1	501.756	0.536113	0.0959137	5.58954	2.2767e-08	2.41499e-06
ANKRD11	ENST00000567736.1	199.852	0.536409	0.143421	3.74011	0.000183937	0.00502669
ZNF850	ENST00000591344.1	126.212	0.537954	0.17987	2.9908	0.0027825	0.0442973
KCNQ1OT1	ENST00000597346.1	223.99	0.540492	0.139763	3.86721	0.00011009	0.0033976
RNF144A-AS1	ENST00000418970.2	202.181	0.540702	0.152006	3.55712	0.000374947	0.00883099
ZNF197	ENST00000383745.2	206.447	0.540783	0.145311	3.72156	0.000197997	0.00535978
GMEB1	ENST00000373816.1	139.809	0.541043	0.16947	3.19256	0.00141017	0.0257079
RBM33	ENST00000401878.3	196.582	0.542426	0.145865	3.71869	0.000200258	0.00539116
DRG1	ENST00000331457.4	297.076	0.543283	0.129634	4.19091	2.77836e-05	0.00105814
ANXA5	ENST00000296511.5	575.081	0.543398	0.0870764	6.24047	4.36255e-10	6.34231e-08
MAF	ENST00000393350.1	311.406	0.544357	0.119227	4.56571	4.97815e-06	0.000246668
CFLAR	ENST00000309955.3	448.171	0.545257	0.109194	4.99345	5.93113e-07	3.91288e-05
RP11-156E6.1	ENST00000560400.1	263.756	0.545578	0.139427	3.91301	9.11544e-05	0.00287836
RDH13	ENST00000592423.1	206.853	0.546148	0.141335	3.86421	0.000111452	0.00342119
SCARF2	ENST00000405555.3	222.773	0.550296	0.142402	3.86439	0.000111369	0.00342119
NPC1	ENST00000269228.5	507.096	0.551649	0.101397	5.4405	5.31299e-08	5.10618e-06
STK4	ENST00000372806.3	191.657	0.55192	0.148989	3.70443	0.00021187	0.0056237
LRRC37A4P	ENST00000579913.1	145.203	0.552266	0.167195	3.30312	0.000956154	0.0188857
FAM46C	ENST00000369448.3	300.69	0.554239	0.129736	4.27205	1.93681e-05	0.000783226
JUN	ENST00000371222.2	302.038	0.554599	0.120751	4.59293	4.37059e-06	0.000220166
PSMD12	ENST00000356126.3	191.995	0.555634	0.152661	3.63966	0.000273001	0.00682861
CNP	ENST00000393892.3	112.602	0.556361	0.187978	2.95971	0.00307933	0.0477526
DST	ENST00000370765.6	143.065	0.55668	0.16926	3.2889	0.0010058	0.0195561
NDUFS6	ENST00000274137.5	167.232	0.55797	0.175989	3.17048	0.00152185	0.0274124
SPPL2A	ENST00000261854.5	138.336	0.559482	0.182664	3.0629	0.00219204	0.0366064
TMEM66	ENST00000256255.6	151.887	0.560244	0.171999	3.25724	0.00112499	0.0213235
LATS2	ENST00000382592.4	348.751	0.560737	0.109783	5.10769	3.2613e-07	2.34682e-05
PSAP	ENST00000394936.3	116.564	0.562375	0.189375	2.96964	0.00298146	0.0466352
SLC38A2	ENST00000256689.5	584.553	0.569315	0.0958494	5.93968	2.85571e-09	3.63501e-07
DHX9	ENST00000367549.3	267.281	0.572941	0.126515	4.52863	5.9367e-06	0.000290645
MCC	ENST00000514701.3	130.13	0.576114	0.185673	3.10285	0.00191666	0.0330241
ILF2	ENST00000361891.4	152.086	0.576409	0.165001	3.49336	0.000476975	0.010731
BAIAP2L2	ENST00000381669.3	826.39	0.583385	0.0884055	6.59896	4.14045e-11	7.60145e-09
ZNF326	ENST00000370447.3	253.118	0.583818	0.128026	4.56014	5.11206e-06	0.00025243
DCUN1D3	ENST00000324344.4	228.128	0.584909	0.146786	3.98476	6.7548e-05	0.00222877
PPP2R3A	ENST00000264977.3	175.4	0.586705	0.163452	3.58947	0.000331347	0.00800826
NAPA	ENST00000263354.3	215.614	0.590468	0.15355	3.84545	0.000120331	0.00365072
PKM	ENST00000319622.6	173.626	0.59082	0.173628	3.40279	0.000667027	0.0141091
POP1	ENST00000401707.2	106.059	0.592184	0.198155	2.98849	0.00280362	0.0445577
PDPK2	ENST00000382326.1	167.524	0.593783	0.159832	3.71504	0.000203168	0.00546128
SNAI1	ENST00000244050.2	294.895	0.59484	0.130084	4.57274	4.81387e-06	0.000240609
ZBTB11	ENST00000312938.4	337.759	0.596459	0.119166	5.00529	5.57772e-07	3.7499e-05
RPL4	ENST00000307961.6	182.446	0.59799	0.170258	3.51226	0.000444314	0.0101315
POLR1B	ENST00000409894.3	162.462	0.598022	0.16427	3.64048	0.000272127	0.00681488
ZNF614	ENST00000270649.6	194.205	0.602439	0.152799	3.94268	8.05751e-05	0.00259289
RIT1	ENST00000368323.3	243.05	0.606168	0.129223	4.69087	2.72052e-06	0.000145632
ZNF451	ENST00000370708.4	224.537	0.610919	0.14576	4.19126	2.77408e-05	0.00105814
UBA52	ENST00000442744.2	194.751	0.611183	0.152614	4.00476	6.20816e-05	0.00209919
YWHAZ	ENST00000395957.2	400.348	0.622137	0.10766	5.77874	7.52607e-09	8.90689e-07
RPL37	ENST00000274242.5	1021.89	0.625141	0.0716629	8.72336	2.70056e-18	1.98318e-15
CNOT7	ENST00000523917.1	97.1802	0.627552	0.209918	2.98951	0.00279422	0.0444345
RP11-1220K2.2	ENST00000477922.3	100.319	0.628182	0.200321	3.13588	0.00171341	0.0300216
RPS4X	ENST00000316084.6	247.963	0.629119	0.156857	4.01078	6.05183e-05	0.00205849
ACTG1	ENST00000331925.2	2632.23	0.62935	0.117773	5.34375	9.10415e-08	7.97378e-06
ZNF829	ENST00000520965.1	109.866	0.631247	0.197042	3.20362	0.00135711	0.0248515
FAT2	ENST00000261800.5	207.96	0.631666	0.157281	4.01617	5.91527e-05	0.00202372
SGPP2	ENST00000321276.7	119.125	0.6326	0.206142	3.06876	0.00214952	0.0360857
PLLP	ENST00000219207.5	101.004	0.637774	0.211576	3.0144	0.00257489	0.0416403
CXADR	ENST00000284878.7	215.091	0.638499	0.141952	4.498	6.85956e-06	0.000327762
RBAK	ENST00000396912.1	509.016	0.643664	0.0949884	6.77623	1.23351e-11	2.47047e-09
C9orf172	ENST00000436881.1	110.56	0.643781	0.195525	3.29258	0.000992741	0.0193811
NOTCH1	ENST00000277541.6	254.868	0.644485	0.127648	5.04894	4.44261e-07	3.1262e-05
NUPL1	ENST00000463407.1	413.986	0.646257	0.115962	5.57302	2.50356e-08	2.61686e-06
GPR135	ENST00000395116.1	121.203	0.647477	0.189439	3.41786	0.000631146	0.0134996
TRIB3	ENST00000217233.3	467.957	0.652915	0.0977171	6.68168	2.36212e-11	4.45072e-09
ATP6V0D2	ENST00000285393.3	248.313	0.654734	0.146062	4.48257	7.37511e-06	0.000348553
WIPI2	ENST00000288828.4	222.659	0.66077	0.142822	4.62653	3.71834e-06	0.000190507
SLC30A1	ENST00000367001.4	2723.79	0.660798	0.118662	5.56873	2.56597e-08	2.67234e-06
GBAP1	ENST00000486869.1	407.929	0.668873	0.102415	6.53098	6.53419e-11	1.14809e-08
FOS	ENST00000303562.4	149.153	0.673295	0.187775	3.58566	0.000336233	0.00809224
LINC00641	ENST00000555688.1	158.724	0.680265	0.164387	4.13819	3.50049e-05	0.00128366
HIGD1A	ENST00000321331.7	92.8426	0.681297	0.215087	3.16754	0.00153732	0.0276563
DHX36	ENST00000496811.1	126.733	0.685302	0.180402	3.79874	0.000145433	0.00418613
DDX56	ENST00000258772.5	162.446	0.686775	0.16879	4.0688	4.72558e-05	0.00166471
MPHOSPH10	ENST00000244230.2	143.751	0.693048	0.178584	3.88079	0.000104117	0.00323066
NOP58	ENST00000264279.5	400.483	0.693539	0.108455	6.39471	1.60849e-10	2.54515e-08
PHACTR1	ENST00000379335.3	105.895	0.701205	0.200592	3.49567	0.000472867	0.0106553
PLD6	ENST00000321560.3	104.046	0.704706	0.19882	3.54444	0.000393446	0.00921364
ACOT9	ENST00000379303.5	86.3962	0.708662	0.230186	3.07865	0.0020794	0.0352391
RP1-257A7.4	ENST00000606150.1	145.378	0.710655	0.171207	4.15085	3.31241e-05	0.00122252
ZNF695	ENST00000339986.7	117.348	0.71419	0.186425	3.83098	0.000127632	0.00379189
FAM13B	ENST00000033079.3	271.828	0.714599	0.149209	4.78925	1.67404e-06	9.76464e-05
RAB3GAP2	ENST00000462353.1	115.626	0.716457	0.188063	3.80967	0.000139152	0.00405423
SRSF3	ENST00000339436.7	158.176	0.717756	0.167941	4.27385	1.92123e-05	0.000779377
SP100	ENST00000264052.5	84.7721	0.725378	0.238624	3.03984	0.00236703	0.0389831
RASEF	ENST00000376447.3	197.091	0.72742	0.151258	4.80915	1.51576e-06	8.89579e-05
ZNF197	ENST00000396058.1	206.854	0.727604	0.140065	5.19475	2.04996e-07	1.58441e-05
ERO1LB	ENST00000354619.5	74.8302	0.73093	0.244643	2.98774	0.00281051	0.0445945
RP11-23P13.7	ENST00000605942.1	74.6476	0.731704	0.233339	3.1358	0.00171387	0.0300216
RP4-791M13.3	ENST00000466343.2	220.539	0.732093	0.143966	5.08517	3.673e-07	2.62331e-05
C10orf12	ENST00000286067.2	237.355	0.739824	0.137002	5.40008	6.66098e-08	6.26417e-06
PSMA7	ENST00000370873.4	624.511	0.744053	0.102185	7.28142	3.3032e-13	8.75959e-11
RP11-175O19.4	ENST00000421806.1	150.599	0.744753	0.171511	4.34231	1.40991e-05	0.000602682
C14orf79	ENST00000549240.1	77.4357	0.749118	0.246644	3.03725	0.00238749	0.0392298
TINCR	ENST00000448587.1	452.129	0.763614	0.103061	7.40935	1.26918e-13	3.67165e-11
C12orf49	ENST00000261318.3	1660.01	0.768895	0.0570093	13.4872	1.86072e-41	8.88184e-38
CDC42	ENST00000344548.3	344.359	0.771418	0.114453	6.74005	1.58327e-11	3.06384e-09
YWHAE	ENST00000264335.8	88.6256	0.775599	0.225219	3.44376	0.000573685	0.0124946
SH3BP4	ENST00000392011.2	107.329	0.778747	0.201638	3.86212	0.00011241	0.00344322
RP11-444E17.6	ENST00000505802.1	230.458	0.780189	0.147044	5.30583	1.12163e-07	9.47595e-06
NBPF20	ENST00000369202.1	111.031	0.781155	0.200151	3.90282	9.5078e-05	0.00298251
RNF167	ENST00000262482.6	69.4592	0.787517	0.256309	3.07252	0.00212256	0.035759
FLJ00104	ENST00000446344.1	285.566	0.78827	0.128443	6.13711	8.40374e-10	1.15713e-07
CFL1	ENST00000525451.2	200.703	0.797	0.161059	4.94849	7.47916e-07	4.76007e-05
MIR3648	ENST00000581792.1	248.783	0.801852	0.150994	5.3105	1.09323e-07	9.29081e-06
ARRDC3	ENST00000265138.3	86.3133	0.803635	0.222626	3.6098	0.000306428	0.00750095
SLC25A16	ENST00000609923.1	366.02	0.80555	0.113906	7.07205	1.52666e-12	3.55475e-10
DND1	ENST00000542735.1	73.8575	0.82246	0.249153	3.30102	0.000963354	0.0189833
TRIM63	ENST00000374272.3	401.638	0.826723	0.109944	7.5195	5.49868e-14	1.7498e-11
EIF4E2	ENST00000258416.3	76.3004	0.82804	0.248042	3.3383	0.000842928	0.017049
CCDC124	ENST00000597436.1	141.434	0.8282	0.170468	4.85839	1.18342e-06	7.18075e-05
AP2A2	ENST00000448903.2	128.937	0.830229	0.190099	4.36735	1.25761e-05	0.000552423
HINFP	ENST00000350777.2	72.2872	0.833711	0.241672	3.44977	0.000561073	0.0122571
STX11	ENST00000367568.4	62.7604	0.839604	0.267312	3.14091	0.00168424	0.0296476
NCAM1	ENST00000533760.1	49.484	0.840177	0.28548	2.94303	0.00325012	0.0495357
KIAA1614	ENST00000367588.4	77.1678	0.842157	0.242252	3.47636	0.00050827	0.0113195
WDR83OS	ENST00000596731.1	133.531	0.84898	0.182871	4.64252	3.44189e-06	0.000178579
EIF3F	ENST00000533626.1	145.459	0.853158	0.189479	4.50265	6.71126e-06	0.000322937
RP11-542A14.1	ENST00000517595.1	50.1934	0.854089	0.286124	2.98503	0.00283549	0.044941
HAGHL	ENST00000569604.1	74.8579	0.858512	0.232845	3.68706	0.000226861	0.00593362
KIAA1244	ENST00000251691.4	219.191	0.860386	0.150739	5.7078	1.14444e-08	1.29042e-06
HIST1H1C	ENST00000343677.2	174.89	0.860655	0.158971	5.4139	6.16662e-08	5.82878e-06
GRN	ENST00000053867.3	76.9945	0.860877	0.267658	3.21633	0.00129842	0.0239452
TUBB1	ENST00000217133.1	72.1422	0.861515	0.266831	3.22869	0.00124359	0.0230826
MURC	ENST00000307584.5	76.9088	0.863355	0.262141	3.29348	0.000989559	0.0193322
PFKFB2	ENST00000367079.2	53.7065	0.867482	0.28358	3.05904	0.00222049	0.0369737
DNASE1	ENST00000575152.1	212.52	0.871816	0.144043	6.05248	1.42636e-09	1.91789e-07
NCKAP1	ENST00000361354.4	159.418	0.873878	0.163402	5.34802	8.8922e-08	7.83941e-06
RP11-498C9.15	ENST00000582866.1	72.204	0.877369	0.251562	3.48769	0.000487216	0.0109185
CSRNP1	ENST00000273153.5	49.0138	0.88017	0.292023	3.01405	0.00257788	0.041665
CELF2-AS1	ENST00000379256.3	58.1023	0.882415	0.278645	3.1668	0.00154124	0.0277094
CTD-2015H6.3	ENST00000508000.1	69.18	0.891253	0.244163	3.65024	0.000261993	0.0066674
AC159540.1	ENST00000492960.2	49.5951	0.89862	0.299804	2.99736	0.00272331	0.0435244
HELZ2	ENST00000427522.2	140.177	0.901642	0.180011	5.00881	5.47663e-07	3.70805e-05
SDCBP	ENST00000523483.1	224.979	0.908837	0.152884	5.94461	2.77124e-09	3.54322e-07
RP11-20I23.8	ENST00000569852.1	132.539	0.908899	0.203775	4.46031	8.18397e-06	0.000380502
TRPM1	ENST00000397795.2	53.8984	0.908945	0.2779	3.27076	0.00107259	0.0205478
RP11-423P10.2	ENST00000606229.1	45.668	0.912474	0.310321	2.94042	0.00327772	0.0497741
DNER	ENST00000341772.4	79.6244	0.915648	0.246979	3.70739	0.000209406	0.00559045
CTD-2583A14.11	ENST00000604665.1	56.8542	0.918221	0.26863	3.41817	0.000630442	0.0134947
MTO1	ENST00000498286.1	47.6014	0.924425	0.297186	3.1106	0.00186708	0.0322906
KCNAB3	ENST00000303790.2	85.2387	0.924518	0.226058	4.08974	4.31861e-05	0.001548
RP11-174G6.5	ENST00000562691.2	63.355	0.926558	0.252927	3.66334	0.000248944	0.00639441
AC010327.2	ENST00000598855.1	101.365	0.931537	0.205651	4.52969	5.90693e-06	0.000290179
STX3	ENST00000535361.1	156.165	0.946039	0.177867	5.31879	1.0446e-07	9.03845e-06
ZSCAN21	ENST00000292450.4	44.5331	0.950026	0.322994	2.94131	0.00326825	0.0496795
ADAM1A	ENST00000602903.1	144.601	0.955636	0.170383	5.60875	2.03793e-08	2.17785e-06
CTB-119C2.1	ENST00000608362.1	52.8219	0.956112	0.291272	3.28253	0.00102878	0.0199129
PHLDB3	ENST00000292140.5	75.3822	0.96495	0.254902	3.78557	0.000153354	0.00435716
CCDC144A	ENST00000399273.1	145.116	0.966797	0.17751	5.44644	5.1388e-08	4.98899e-06
CHM	ENST00000358786.4	55.253	0.975961	0.304146	3.20885	0.00133265	0.0244661
ACTN2	ENST00000366578.4	45.3427	0.979019	0.29929	3.27114	0.00107117	0.0205465
CTC-205M6.5	ENST00000562870.1	130.023	0.984603	0.179498	5.48532	4.12727e-08	4.11865e-06
RNF213	ENST00000582970.1	60.7099	0.988212	0.263646	3.74826	0.000178067	0.00490841
CHD2	ENST00000394196.4	2032.8	0.991035	0.0568702	17.4263	5.21504e-68	7.46794e-64
RP11-195E2.4	ENST00000520085.1	50.1689	0.994754	0.297365	3.34523	0.000822134	0.0167348
STARD3NL	ENST00000009041.7	51.8859	0.999755	0.288686	3.46313	0.00053394	0.0117846
TMEM98	ENST00000579849.1	99.243	1.00427	0.217024	4.62744	3.70213e-06	0.000190016
DAGLB	ENST00000297056.6	109.948	1.00559	0.200572	5.0136	5.34196e-07	3.63406e-05
RP11-429E11.2	ENST00000447909.1	323.056	1.0057	0.133844	7.51399	5.73528e-14	1.78542e-11
RP11-196G18.22	ENST00000564237.1	102.519	1.00817	0.203705	4.94918	7.45256e-07	4.76007e-05
C17orf107	ENST00000381365.3	60.603	1.00848	0.262177	3.84656	0.000119787	0.00363806
STAB2	ENST00000388887.2	103.671	1.00884	0.205061	4.91973	8.66657e-07	5.41945e-05
SLC25A26	ENST00000536651.1	59.297	1.01202	0.261302	3.87297	0.000107518	0.00332899
SNRPN	ENST00000444203.2	39.008	1.01299	0.330458	3.06542	0.00217368	0.0363421
APOLD1	ENST00000356591.4	197.587	1.01597	0.165299	6.14626	7.93298e-10	1.10219e-07
CDC42	ENST00000315554.8	40.9087	1.01786	0.33782	3.01304	0.00258649	0.0417266
CGGBP1	ENST00000398392.2	45.621	1.02	0.304491	3.34986	0.000808523	0.0165401
NDUFB5	ENST00000493866.1	45.8818	1.02288	0.303853	3.36636	0.000761667	0.0157503
SPTBN5	ENST00000320955.6	86.9208	1.02331	0.244737	4.18128	2.8987e-05	0.00110105
LINC00176	ENST00000444463.1	197.328	1.02962	0.152426	6.75487	1.42963e-11	2.82377e-09
RNF144B	ENST00000259939.3	326.421	1.03438	0.122603	8.43685	3.26013e-17	1.83079e-14
RP5-1086K13.1	ENST00000456414.1	79.8472	1.03532	0.24917	4.15507	3.25183e-05	0.00120794
KIAA1045	ENST00000242315.3	39.4759	1.04339	0.338775	3.0799	0.00207067	0.0351327
ZFAND6	ENST00000261749.6	72.7548	1.04394	0.239621	4.35664	1.32073e-05	0.000572248
CYP2U1	ENST00000332884.6	41.8701	1.05913	0.327305	3.23591	0.00121256	0.0226092
AC004893.11	ENST00000360902.1	59.2411	1.06243	0.27177	3.9093	9.25635e-05	0.00291641
HRNR	ENST00000368801.2	65.588	1.07116	0.25607	4.18308	2.87583e-05	0.00109381
ZNF555	ENST00000334241.4	32.6408	1.09642	0.368215	2.97765	0.00290469	0.0457342
CCT6P3	ENST00000426828.1	50.2464	1.09661	0.2928	3.74526	0.000180204	0.0049388
DENND2D	ENST00000473682.1	33.7502	1.09876	0.364703	3.01274	0.00258897	0.0417266
RP11-697E2.7	ENST00000411845.2	230.405	1.10295	0.158027	6.97946	2.9631e-12	6.62994e-10
HIST2H4A	ENST00000610125.1	32.5388	1.10421	0.372271	2.96615	0.0030155	0.046988
RAD51C	ENST00000337432.4	38.9626	1.10881	0.339206	3.26882	0.00107995	0.0206751
CTA-228A9.3	ENST00000609162.1	88.5772	1.11064	0.222053	5.00168	5.6833e-07	3.77656e-05
TNFAIP3	ENST00000237289.4	306.297	1.11753	0.120656	9.26211	2.00426e-20	1.85167e-17
RP11-339B21.15	ENST00000608252.1	40.446	1.12501	0.328086	3.42901	0.000605798	0.0131241
TMEM86B	ENST00000327042.4	48.4437	1.12641	0.313204	3.5964	0.000322646	0.00785097
RP3-508I15.21	ENST00000609212.1	62.5349	1.13473	0.262211	4.32755	1.50779e-05	0.000637861
RP11-288H12.3	ENST00000569097.1	139.285	1.13872	0.186629	6.10153	1.05056e-09	1.43277e-07
CEP68	ENST00000537589.1	49.7644	1.14217	0.30951	3.69026	0.000224025	0.00587551
GAS5-AS1	ENST00000602767.1	117.933	1.14423	0.202855	5.64061	1.69445e-08	1.85225e-06
NUTF2	ENST00000219169.4	38.1847	1.14693	0.331645	3.45829	0.000543613	0.0119395
AC006262.5	ENST00000598518.1	48.0778	1.1497	0.310824	3.69887	0.000216566	0.00572709
TMC6	ENST00000590602.1	44.5812	1.15775	0.305016	3.79572	0.000147218	0.00422902
LOX	ENST00000231004.4	39.4552	1.15985	0.333753	3.47519	0.000510491	0.0113513
RP11-296I10.6	ENST00000581050.1	65.6329	1.16629	0.275328	4.23599	2.27544e-05	0.000897638
PIK3R2	ENST00000222254.8	37.361	1.17362	0.356012	3.29656	0.000978751	0.0192128
GEMIN4	ENST00000576778.1	37.6589	1.1752	0.369781	3.1781	0.00148244	0.0268038
VIM	ENST00000224237.5	211.487	1.17791	0.151258	7.78739	6.84081e-15	2.75945e-12
ZNF773	ENST00000599847.1	42.2598	1.18019	0.322753	3.65664	0.000255547	0.0065464
NPIPB11	ENST00000524087.1	130.568	1.19314	0.186432	6.39986	1.55515e-10	2.48823e-08
EIF1	ENST00000469257.1	96.1506	1.19321	0.227918	5.23525	1.64763e-07	1.31443e-05
FAM225A	ENST00000434051.1	53.0074	1.19951	0.290453	4.1298	3.63078e-05	0.00132297
RP11-50C13.1	ENST00000560594.1	30.9313	1.20034	0.38008	3.15812	0.00158793	0.028353
CTD-2286N8.2	ENST00000586389.1	28.2442	1.20415	0.400611	3.00579	0.00264892	0.0425969
CTLA4	ENST00000302823.3	26.4315	1.20468	0.395388	3.04684	0.00231262	0.0381969
DIS3L2	ENST00000273009.6	68.7856	1.20656	0.257345	4.68847	2.75256e-06	0.00014653
C21orf67	ENST00000397841.1	41.4213	1.21844	0.32816	3.71295	0.000204857	0.0054987
CTC-296K1.3	ENST00000585620.1	76.4945	1.22498	0.245985	4.9799	6.36164e-07	4.13146e-05
CFLAR	ENST00000395148.2	172.317	1.22904	0.16612	7.3985	1.37728e-13	3.94453e-11
NEIL1	ENST00000564784.1	30.972	1.2334	0.366166	3.36841	0.000756039	0.0156565
COA1	ENST00000488813.1	69.0225	1.23536	0.245746	5.02699	4.98238e-07	3.42195e-05
DSCR3	ENST00000399000.3	39.5693	1.2378	0.355314	3.48368	0.000494579	0.0110576
IKZF4	ENST00000262032.5	81.6926	1.23792	0.238056	5.2001	1.99179e-07	1.54593e-05
LA16c-358B7.3	ENST00000567829.1	114.108	1.2449	0.198971	6.25668	3.93261e-10	5.77589e-08
RP11-268J15.5	ENST00000373137.2	190.235	1.24687	0.156302	7.9773	1.49565e-15	6.64303e-13
RP3-368A4.5	ENST00000603037.1	51.0936	1.24931	0.290639	4.2985	1.71957e-05	0.000712713
RP11-737O24.5	ENST00000608032.1	64.9619	1.25671	0.291309	4.31401	1.60319e-05	0.000671278
TSC22D2	ENST00000361875.3	41.8262	1.26071	0.322173	3.91315	9.10997e-05	0.00287836
ISG20	ENST00000379224.5	48.2233	1.26988	0.299263	4.24334	2.20213e-05	0.000874742
RNF130	ENST00000522208.2	44.0577	1.27419	0.326052	3.90795	9.30836e-05	0.00292958
HES2	ENST00000377834.4	79.2905	1.27608	0.236979	5.38476	7.25408e-08	6.70183e-06
RP11-1379J22.2	ENST00000500262.1	75.6807	1.27718	0.251902	5.07015	3.97506e-07	2.82496e-05
CLK3	ENST00000564353.1	59.8614	1.29496	0.307776	4.20746	2.58258e-05	0.000999527
EIF3M	ENST00000531120.1	35.2081	1.29628	0.370337	3.50027	0.000464795	0.0105124
AL049840.1	ENST00000429169.1	45.7806	1.30341	0.325716	4.00168	6.28956e-05	0.00212171
RPL15	ENST00000456530.2	49.0728	1.30483	0.311133	4.19381	2.74308e-05	0.00105029
SUOX	ENST00000394109.3	34.2034	1.30751	0.354564	3.68766	0.000226327	0.00592505
MAP1LC3B	ENST00000268607.5	30.3405	1.31933	0.391025	3.37402	0.000740797	0.0154301
MAP4	ENST00000426837.2	125.373	1.31981	0.212467	6.21186	5.23611e-10	7.53578e-08
ZNF547	ENST00000282282.3	43.6391	1.32076	0.315961	4.18013	2.91343e-05	0.00110517
RP5-1042I8.7	ENST00000566949.1	40.4936	1.32191	0.326393	4.05005	5.12057e-05	0.00177761
HIST1H2AC	ENST00000602637.1	31.6637	1.32538	0.393002	3.37245	0.000745017	0.0154955
ESR2	ENST00000557772.1	39.207	1.34023	0.349539	3.83427	0.00012594	0.0037533
PCLO	ENST00000423517.2	49.524	1.34193	0.301709	4.44775	8.67742e-06	0.000399552
GYPC	ENST00000464053.1	112.26	1.34223	0.200219	6.70379	2.03077e-11	3.87742e-09
AC006538.1	ENST00000567905.1	34.8704	1.36077	0.352932	3.85562	0.000115439	0.00351624
RUFY1	ENST00000508797.1	41.4542	1.36212	0.333276	4.08706	4.36876e-05	0.00155777
HIST1H2BK	ENST00000396891.4	185.882	1.37238	0.158702	8.64754	5.26194e-18	3.5047e-15
TNRC6C-AS1	ENST00000589217.1	73.1149	1.37753	0.244905	5.62476	1.85763e-08	2.00009e-06
JMJD6	ENST00000445478.2	172.616	1.37905	0.161601	8.53369	1.41751e-17	8.45782e-15
CTD-2547E10.2	ENST00000520823.2	41.3142	1.38046	0.337008	4.09621	4.19965e-05	0.00151286
KIAA1024	ENST00000305428.3	139.584	1.38203	0.177853	7.77064	7.80883e-15	3.06363e-12
DEDD2	ENST00000336034.4	21.3298	1.38385	0.446678	3.0981	0.00194767	0.033442
RBM39	ENST00000397370.3	64.8712	1.39098	0.268273	5.18495	2.16077e-07	1.65466e-05
TADA2B	ENST00000515646.1	25.3715	1.39438	0.416062	3.35137	0.000804136	0.0164913
TPM2	ENST00000360958.2	42.4691	1.39838	0.342424	4.08377	4.43108e-05	0.00157257
AC005224.2	ENST00000458492.1	30.032	1.40091	0.394329	3.55265	0.000381379	0.00894569
FZD9	ENST00000344575.3	20.4345	1.40127	0.456829	3.06737	0.0021595	0.0361684
ZNF432	ENST00000594154.1	97.5928	1.40621	0.221561	6.34683	2.19791e-10	3.3843e-08
MTG2	ENST00000370823.3	820.311	1.41694	0.0900538	15.7343	8.79558e-56	8.39684e-52
AC010536.1	ENST00000538868.1	41.0774	1.43327	0.349987	4.09522	4.21775e-05	0.00151484
FBLL1	ENST00000338333.4	46.8097	1.43884	0.314819	4.57037	4.8686e-06	0.000242078
DNASE1	ENST00000246949.5	77.3215	1.44069	0.239561	6.01387	1.8114e-09	2.37975e-07
RP11-46A10.5	ENST00000358073.2	27.2045	1.44109	0.431342	3.34095	0.000834922	0.016935
DTNBP1	ENST00000338950.5	25.8564	1.44411	0.411578	3.5087	0.000450298	0.0102353
CCDC154	ENST00000409671.1	19.2016	1.45937	0.48147	3.03108	0.00243682	0.0398347
RP11-92K15.3	ENST00000607017.1	21.8842	1.46491	0.475877	3.07834	0.0020816	0.0352555
AL118506.1	ENST00000595604.1	29.188	1.46722	0.394525	3.71895	0.000200056	0.00539116
PCDHGB3	ENST00000576222.1	32.2203	1.47132	0.386788	3.80396	0.000142402	0.00412408
CTC-296K1.4	ENST00000591137.1	45.9319	1.48806	0.315412	4.71783	2.38375e-06	0.000131274
HIST2H2AA3	ENST00000369161.3	40.5392	1.50316	0.338071	4.44628	8.73713e-06	0.000401012
GLB1L3	ENST00000431683.2	34.5615	1.50567	0.369306	4.07702	4.56162e-05	0.00161091
ORAI2	ENST00000356387.2	25.2502	1.5086	0.416366	3.62326	0.000290913	0.00717637
TRIM59	ENST00000309784.4	27.0758	1.51902	0.42137	3.60495	0.000312208	0.00762288
DRD4	ENST00000176183.5	31.537	1.52092	0.386	3.94022	8.14078e-05	0.00261381
RPS15A	ENST00000322989.4	38.1016	1.52241	0.345441	4.40716	1.04735e-05	0.00047016
ARHGEF37	ENST00000333677.6	37.4718	1.52985	0.35695	4.2859	1.82001e-05	0.000749838
AOC3	ENST00000308423.2	26.8314	1.53192	0.408878	3.74665	0.00017921	0.00492569
KCNV2	ENST00000382082.3	29.7275	1.53672	0.384773	3.99383	6.50135e-05	0.00217077
LAPTM5	ENST00000294507.3	26.7825	1.54267	0.40982	3.76426	0.000167043	0.00466742
SPP1	ENST00000237623.7	38.5772	1.56969	0.348045	4.51001	6.48247e-06	0.000313058
BANP	ENST00000481948.1	32.5051	1.57295	0.367924	4.27519	1.90974e-05	0.000776915
C2orf82	ENST00000481155.1	27.2244	1.58607	0.418246	3.79219	0.000149322	0.00426378
MPDU1	ENST00000582151.1	53.3543	1.59563	0.31033	5.14171	2.72247e-07	2.02523e-05
ABCA11P	ENST00000451020.2	35.9145	1.62552	0.373209	4.35551	1.32756e-05	0.00057434
HIST2H4B	ENST00000392932.4	16.2647	1.62878	0.521172	3.12523	0.00177668	0.0310175
FAM71F2	ENST00000480462.1	17.986	1.63338	0.507887	3.21603	0.00129976	0.0239544
ELL3	ENST00000319359.3	14.8952	1.6375	0.54548	3.00195	0.00268256	0.0430411
RP11-456P18.2	ENST00000457671.1	24.4478	1.6425	0.432973	3.79354	0.000148516	0.00425774
AC068039.4	ENST00000416361.1	25.8664	1.64588	0.43864	3.75224	0.000175261	0.00484505
LRRN4CL	ENST00000317449.4	34.5519	1.64636	0.390643	4.21449	2.5034e-05	0.000975474
BSN-AS2	ENST00000421598.1	14.6046	1.66229	0.562349	2.95598	0.0031168	0.0481993
SLC16A3	ENST00000581287.1	139.152	1.67527	0.185416	9.03518	1.6373e-19	1.33978e-16
MAPK8IP2	ENST00000399908.2	40.1168	1.69675	0.355188	4.77706	1.77879e-06	0.000102416
HOXA2	ENST00000222718.5	42.31	1.70619	0.341959	4.98947	6.05452e-07	3.9771e-05
RFTN2	ENST00000295049.4	44.464	1.70628	0.325791	5.23734	1.62909e-07	1.30417e-05
CAPNS2	ENST00000457326.2	13.6736	1.74333	0.587901	2.96534	0.00302347	0.0470865
RP11-838N2.4	ENST00000579007.1	17.8626	1.7458	0.549447	3.17738	0.00148612	0.0268363
AMZ1	ENST00000312371.4	21.1579	1.75315	0.478202	3.66612	0.000246259	0.00635965
RP11-164N3.3	ENST00000528458.1	14.6038	1.75947	0.569174	3.09126	0.00199307	0.0340988
HIST1H4H	ENST00000289352.1	13.9995	1.76638	0.584759	3.02069	0.00252197	0.0409694
CIITA	ENST00000324288.8	38.1775	1.77229	0.351177	5.04672	4.49448e-07	3.15194e-05
HIST2H2BE	ENST00000369155.2	23.8237	1.78032	0.443316	4.01592	5.92137e-05	0.00202372
RP11-690I21.2	ENST00000563949.1	29.3429	1.78546	0.402248	4.43871	9.04999e-06	0.000412726
AC027307.3	ENST00000594262.1	15.4313	1.79077	0.54628	3.27811	0.00104505	0.0201551
CDKL2	ENST00000429927.2	34.9066	1.79469	0.378247	4.74476	2.08755e-06	0.000116545
MIR3687	ENST00000577708.1	47.9534	1.79984	0.316508	5.68656	1.29623e-08	1.45585e-06
HSBP1L1	ENST00000451882.2	32.4429	1.80727	0.385405	4.68928	2.74162e-06	0.00014622
SH3GL1P1	ENST00000579186.1	27.9401	1.81874	0.417431	4.35698	1.31871e-05	0.000572242
RP11-54O7.17	ENST00000606034.1	40.9505	1.81881	0.355026	5.12304	3.00652e-07	2.1966e-05
HIST1H2BN	ENST00000606613.1	16.5937	1.83221	0.547321	3.34759	0.000815188	0.0166192
LINC00958	ENST00000504230.2	26.4256	1.83509	0.418256	4.38749	1.14668e-05	0.000509162
CLDN1	ENST00000295522.3	54.7038	1.83656	0.297855	6.16594	7.00675e-10	9.78894e-08
TMED6	ENST00000288025.3	14.1651	1.83772	0.602518	3.05007	0.0022879	0.0379417
SCUBE2	ENST00000457346.2	15.9733	1.84008	0.565905	3.25156	0.00114772	0.0216255
CHRNB2	ENST00000368476.3	15.2238	1.84599	0.567481	3.25296	0.00114209	0.0215759
RP1-117O3.2	ENST00000427524.1	24.8199	1.848	0.444326	4.15911	3.19486e-05	0.00118998
KLB	ENST00000257408.4	29.2405	1.85294	0.412497	4.49202	7.05523e-06	0.000335094
MSH4	ENST00000263187.3	13.7883	1.86176	0.613531	3.0345	0.00240932	0.0394753
AC079210.1	ENST00000600820.1	81.9777	1.86706	0.249662	7.47833	7.52705e-14	2.24557e-11
H2AFY2	ENST00000373255.4	15.3908	1.8706	0.550799	3.39615	0.000683403	0.0144129
RP11-298P3.4	ENST00000461502.1	19.2139	1.88556	0.526992	3.57796	0.000346285	0.00827847
ITPK1	ENST00000267615.6	15.3557	1.88604	0.602701	3.12931	0.00175216	0.030636
TMEM81	ENST00000367167.3	92.0578	1.88992	0.242338	7.79871	6.25451e-15	2.59608e-12
MROH2A	ENST00000389758.3	21.4283	1.89	0.477599	3.9573	7.58022e-05	0.00246702
LYPD1	ENST00000397463.2	81.4137	1.89068	0.246043	7.68434	1.53788e-14	5.7201e-12
C18orf8	ENST00000591367.1	31.8831	1.91855	0.388615	4.9369	7.9376e-07	5.02949e-05
EFNB2	ENST00000245323.4	20.067	1.93562	0.504809	3.83436	0.00012589	0.0037533
PSMA5	ENST00000271308.4	37.2509	1.95771	0.410391	4.77036	1.83895e-06	0.000104499
CTD-2611O12.6	ENST00000600582.1	12.8668	1.96195	0.607179	3.23126	0.00123246	0.0229206
VWCE	ENST00000335613.5	42.3731	1.96617	0.340049	5.78203	7.38067e-09	8.77105e-07
C19orf70	ENST00000309324.4	12.5287	1.96869	0.656712	2.9978	0.00271934	0.0434852
CTC-429P9.4	ENST00000600705.1	12.9907	1.9808	0.606809	3.26429	0.0010974	0.0209568
TCAP	ENST00000309889.2	31.4842	1.98089	0.407668	4.85906	1.17943e-06	7.17175e-05
GRAMD1B	ENST00000529750.1	19.0013	1.98552	0.49664	3.9979	6.3908e-05	0.00214597
SCARNA22	ENST00000503991.1	11.2459	1.98918	0.667599	2.9796	0.00288625	0.0455941
RP11-429E11.2	ENST00000442888.1	37.5693	2.00271	0.402656	4.97373	6.56756e-07	4.25554e-05
FSTL4	ENST00000265342.7	16.2261	2.00804	0.578903	3.46869	0.000523	0.0115909
RP11-466A19.1	ENST00000581360.1	20.0938	2.01184	0.514932	3.907	9.34494e-05	0.00293786
ATP1A1OS	ENST00000369491.1	32.6992	2.03822	0.436296	4.67164	2.9881e-06	0.000157895
ERRFI1	ENST00000474874.1	33.2746	2.04241	0.387507	5.27065	1.35944e-07	1.12527e-05
HIST2H3C	ENST00000369158.1	18.3438	2.04324	0.543395	3.76013	0.000169826	0.00472328
CHD2	ENST00000557381.1	23.7918	2.04971	0.485221	4.22429	2.39698e-05	0.000939117
RP4-564F22.5	ENST00000422519.1	48.7974	2.05167	0.319128	6.42899	1.28451e-10	2.11427e-08
AC009404.2	ENST00000420330.1	48.097	2.05747	0.323037	6.36914	1.90086e-10	2.95873e-08
THEMIS2	ENST00000492877.1	16.5267	2.07214	0.577658	3.58714	0.000334326	0.00806663
C8G	ENST00000224181.3	27.3718	2.09201	0.424536	4.92776	8.31759e-07	5.23551e-05
SPINK1	ENST00000296695.5	24.1641	2.09969	0.449606	4.67006	3.01119e-06	0.000158822
BRD8	ENST00000254900.5	23.9987	2.1083	0.452871	4.65541	3.23333e-06	0.000168675
WNT4	ENST00000290167.6	23.1445	2.1231	0.497069	4.27125	1.94385e-05	0.000784109
RP4-813F11.4	ENST00000610021.1	10.9824	2.12963	0.693337	3.07156	0.00212942	0.0358113
RP11-385F5.5	ENST00000608547.1	11.0251	2.13377	0.687033	3.10577	0.00189783	0.0327433
ZGLP1	ENST00000403903.3	20.622	2.13799	0.536412	3.98573	6.72742e-05	0.00222486
RP11-16E18.3	ENST00000569835.1	13.703	2.17407	0.619141	3.51143	0.000445701	0.010155
RP3-395M20.9	ENST00000424215.1	36.8746	2.18646	0.381012	5.73855	9.54897e-09	1.10867e-06
DDC8	ENST00000322630.2	47.5376	2.18736	0.323493	6.76169	1.36396e-11	2.71276e-09
RP11-434H6.7	ENST00000609183.1	18.5903	2.1906	0.520359	4.20978	2.55619e-05	0.000990655
RPLP0P2	ENST00000496593.1	25.4806	2.20229	0.460077	4.78678	1.69475e-06	9.86036e-05
AC016831.7	ENST00000447430.1	21.1086	2.21735	0.556159	3.98689	6.69444e-05	0.00221908
MAP4	ENST00000420772.2	9.84737	2.22256	0.751274	2.95838	0.00309256	0.0478762
MRGPRX4	ENST00000314254.3	41.6887	2.24605	0.3511	6.39718	1.5827e-10	2.51826e-08
EID3	ENST00000527879.1	82.5258	2.25003	0.264141	8.51827	1.61951e-17	9.46585e-15
SH3BP4	ENST00000489601.1	10.8207	2.25943	0.734594	3.07575	0.00209972	0.0355203
DDN	ENST00000421952.2	64.5273	2.26439	0.297126	7.62098	2.5176e-14	8.48282e-12
AC004019.13	ENST00000443935.1	20.1201	2.27132	0.513979	4.4191	9.91121e-06	0.000449254
C10orf85	ENST00000369071.2	13.3741	2.28701	0.638258	3.58321	0.000339398	0.00815467
SERTAD4	ENST00000367012.3	16.7133	2.29339	0.559796	4.09683	4.18841e-05	0.00151078
GRIN3B	ENST00000234389.3	17.5518	2.29646	0.544785	4.21535	2.49394e-05	0.000973113
MUC6	ENST00000421673.2	14.8284	2.30741	0.601836	3.83396	0.000126096	0.00375405
RPS11	ENST00000270625.2	11.6777	2.30891	0.683492	3.3781	0.000729876	0.0152248
DNTTIP2	ENST00000460191.1	14.4757	2.31228	0.594482	3.88956	0.000100426	0.0031263
GDF15	ENST00000252809.3	269.208	2.32584	0.149273	15.5811	9.78058e-55	7.00289e-51
PCDHGA8	ENST00000398604.2	19.8159	2.32957	0.522237	4.46076	8.16708e-06	0.000380334
LSMEM1	ENST00000312849.4	65.2462	2.33447	0.29149	8.00875	1.15876e-15	5.26777e-13
RP11-203J24.8	ENST00000608805.1	18.2158	2.33885	0.557472	4.19546	2.72319e-05	0.00104547
UNC13D	ENST00000207549.4	25.3607	2.3402	0.466005	5.02185	5.11773e-07	3.4942e-05
SLC8B1	ENST00000550047.1	9.69949	2.34115	0.771064	3.03626	0.00239529	0.0392904
MAST1	ENST00000251472.4	24.3193	2.34631	0.466359	5.03112	4.87615e-07	3.37326e-05
DSCR9	ENST00000454482.2	50.1701	2.35397	0.324904	7.24513	4.32018e-13	1.10473e-10
RP11-63P12.6	ENST00000436054.1	20.0945	2.36019	0.534421	4.41635	1.00382e-05	0.000452744
DGCR9	ENST00000609630.1	10.5565	2.36153	0.753019	3.13609	0.00171218	0.0300216
HIST2H3A	ENST00000403683.1	19.0599	2.3636	0.529421	4.4645	8.02575e-06	0.000374361
RP11-158M2.3	ENST00000558375.1	8.55645	2.38027	0.785639	3.02973	0.00244775	0.0399906
RP4-751H13.7	ENST00000608963.1	9.68891	2.38335	0.736279	3.23702	0.00120783	0.0225504
RP1-65P5.5	ENST00000525133.1	15.0145	2.39259	0.610516	3.91896	8.89332e-05	0.00282691
MANSC4	ENST00000381273.3	10.6486	2.39446	0.753363	3.17836	0.00148109	0.0267963
ZNF853	ENST00000457543.3	24.8907	2.39595	0.467329	5.12689	2.94564e-07	2.15943e-05
HOXA3	ENST00000396352.4	21.9243	2.40014	0.496165	4.83739	1.31552e-06	7.81672e-05
KIAA1875	ENST00000323662.8	28.3865	2.40072	0.437617	5.48588	4.11405e-08	4.11865e-06
FOXJ1	ENST00000322957.6	9.8809	2.42972	0.779723	3.11613	0.0018324	0.0317291
TOR4A	ENST00000357503.2	54.1339	2.43089	0.32469	7.48682	7.05624e-14	2.12727e-11
RP11-527H14.1	ENST00000583306.1	12.2024	2.45347	0.673774	3.64139	0.000271171	0.00680661
EYA4	ENST00000441015.1	10.2616	2.45686	0.737416	3.33171	0.000863137	0.0173597
QRICH2	ENST00000262765.5	63.7874	2.47694	0.30055	8.24135	1.70276e-16	8.86675e-14
CTD-3126B10.4	ENST00000565111.1	15.7142	2.48623	0.61471	4.04455	5.2424e-05	0.00181331
RP11-341G23.4	ENST00000551299.1	13.7155	2.49883	0.658794	3.79304	0.000148814	0.00425794
AC004893.11	ENST00000482799.2	17.5916	2.50917	0.567985	4.41767	9.97725e-06	0.000451419
CMYA5	ENST00000446378.2	55.6515	2.5097	0.321093	7.81614	5.44677e-15	2.29405e-12
PRKAB1	ENST00000537057.1	10.6012	2.5167	0.719186	3.49938	0.000466342	0.0105332
PTGER1	ENST00000292513.3	10.2933	2.51701	0.773017	3.25609	0.00112959	0.0213965
CNTD2	ENST00000430325.2	12.9142	2.52565	0.651552	3.87636	0.000106032	0.00328654
ABHD12B	ENST00000554241.1	10.337	2.52634	0.759562	3.32604	0.000880885	0.0176547
TMEM75	ENST00000539634.1	9.37419	2.52942	0.784605	3.22382	0.00126495	0.0234486
C7orf61	ENST00000332375.3	15.5245	2.53592	0.59799	4.24074	2.22789e-05	0.000882528
C1orf100	ENST00000470211.1	9.65107	2.53609	0.757724	3.34699	0.000816937	0.0166409
LRRC66	ENST00000343457.3	8.41436	2.53701	0.805777	3.14853	0.00164095	0.0290821
FMN2	ENST00000543681.1	9.60365	2.5387	0.761615	3.33331	0.000858204	0.0172848
RP11-461A8.4	ENST00000570409.1	31.7283	2.55537	0.43808	5.8331	5.44079e-09	6.57486e-07
LINC00324	ENST00000315707.3	15.2667	2.56284	0.643684	3.98152	6.84751e-05	0.00225585
CTD-2636A23.2	ENST00000565748.1	10.7704	2.57186	0.723175	3.55634	0.000376058	0.00884261
AVIL	ENST00000537081.1	11.9011	2.5817	0.740228	3.48771	0.000487171	0.0109185
CCL18	ENST00000004921.3	24.2293	2.59198	0.490668	5.28255	1.27395e-07	1.06283e-05
GPR37L1	ENST00000367282.5	9.70404	2.59782	0.765301	3.39451	0.000687509	0.0144781
AC069513.4	ENST00000423600.1	16.0383	2.61055	0.598201	4.36401	1.27702e-05	0.000558378
C2orf66	ENST00000342506.2	8.65117	2.61217	0.809023	3.2288	0.0012431	0.0230826
ARL10	ENST00000310389.5	26.3125	2.61299	0.47471	5.5044	3.70438e-08	3.76218e-06
SLC10A5	ENST00000518568.1	13.6216	2.61945	0.652504	4.01446	5.95829e-05	0.00203354
CYP4F35P	ENST00000582957.1	12.5956	2.62215	0.672094	3.90146	9.56153e-05	0.00299281
RP11-844P9.2	ENST00000515403.1	21.3772	2.63395	0.509704	5.16761	2.3711e-07	1.79178e-05
RP11-20I23.13	ENST00000563449.2	23.9717	2.64852	0.489167	5.41435	6.15128e-08	5.82878e-06
RP11-439A17.9	ENST00000457996.1	11.6946	2.67638	0.73671	3.63288	0.000280277	0.00696279
CLEC18B	ENST00000339953.5	7.9937	2.67792	0.872289	3.06999	0.00214064	0.0359788
CALM2	ENST00000409563.1	7.56326	2.68358	0.896168	2.99451	0.00274888	0.0438468
SFN	ENST00000339276.4	16.6642	2.6861	0.595474	4.51086	6.45663e-06	0.00031256
PKD1L3	ENST00000534738.1	19.5125	2.69962	0.560197	4.81906	1.44237e-06	8.51743e-05
TOR3A	ENST00000352445.6	10.5719	2.70484	0.738449	3.66287	0.00024941	0.00640063
RP4-597N16.4	ENST00000609649.1	11.536	2.70839	0.767598	3.5284	0.000418076	0.00969531
DCAF4L1	ENST00000333141.5	84.6605	2.71723	0.292409	9.29256	1.50627e-20	1.43799e-17
SLC22A13	ENST00000311856.4	11.7468	2.71982	0.722682	3.76351	0.000167546	0.00467451
PKDREJ	ENST00000253255.5	10.5961	2.73888	0.769538	3.55912	0.000372098	0.0087928
SPON1	ENST00000310358.7	25.365	2.74056	0.487995	5.61596	1.95469e-08	2.09672e-06
COL20A1	ENST00000422202.1	9.30202	2.74839	0.786444	3.49471	0.000474586	0.0106856
STAR	ENST00000276449.4	10.8561	2.76546	0.730043	3.78808	0.000151818	0.00432213
LINC00565	ENST00000562710.1	15.0146	2.76714	0.638387	4.33457	1.46044e-05	0.000621502
GRK7	ENST00000264952.2	7.01629	2.7738	0.931599	2.97746	0.00290645	0.0457367
KCP	ENST00000476647.2	19.2124	2.79835	0.555771	5.03508	4.77655e-07	3.3204e-05
FOXD4	ENST00000382500.2	23.7849	2.80756	0.503739	5.57345	2.4975e-08	2.61686e-06
CCDC89	ENST00000316398.3	47.2642	2.81491	0.371378	7.57963	3.46542e-14	1.1408e-11
IAH1	ENST00000482918.1	9.92337	2.81699	0.771547	3.65109	0.000261126	0.00666542
RP11-348P10.2	ENST00000606008.1	8.54043	2.82599	0.855864	3.30191	0.000960276	0.018941
PYY2	ENST00000441253.2	17.3648	2.83281	0.608622	4.65447	3.24817e-06	0.000168834
ASGR1	ENST00000269299.3	7.06536	2.83757	0.908633	3.1229	0.0017908	0.0312164
KCNC1	ENST00000379472.3	12.8914	2.84438	0.680757	4.17826	2.93743e-05	0.0011128
DNAH17	ENST00000389840.5	10.0295	2.851	0.77184	3.69377	0.000220952	0.0058128
AQP5	ENST00000293599.6	12.8872	2.85238	0.695964	4.09845	4.15918e-05	0.00150213
SLC22A1	ENST00000366963.4	8.59971	2.86604	0.851218	3.36699	0.000759933	0.0157258
CTD-2538C1.3	ENST00000587554.1	8.62105	2.86943	0.871809	3.29135	0.000997069	0.0194127
SLC25A34	ENST00000294454.5	96.1279	2.88213	0.256495	11.2366	2.69644e-29	7.72261e-26
KRT79	ENST00000330553.5	7.54376	2.90022	0.922039	3.14544	0.00165835	0.0292999
MASP2	ENST00000400898.3	9.01827	2.90373	0.8231	3.5278	0.00041903	0.00970171
CTD-2192J16.26	ENST00000593554.1	10.4986	2.90597	0.770502	3.77152	0.000162253	0.00456029
MAB21L3	ENST00000369500.3	43.2527	2.90829	0.380193	7.64951	2.01739e-14	7.22225e-12
TMEM184A	ENST00000297477.5	19.8252	2.9386	0.561417	5.23426	1.65645e-07	1.3178e-05
FCGBP	ENST00000221347.6	24.3837	2.94807	0.516289	5.71012	1.12896e-08	1.278e-06
RP11-54A4.2	ENST00000442435.2	13.899	2.96247	0.692647	4.27703	1.89402e-05	0.000773819
CD79A	ENST00000221972.3	13.775	2.96644	0.667974	4.44095	8.95621e-06	0.0004091
MARVELD2	ENST00000325631.5	9.25977	2.98402	0.815253	3.66024	0.00025198	0.0064608
MMP21	ENST00000368808.3	6.35045	3.00082	0.995985	3.01291	0.00258752	0.0417266
IHH	ENST00000295731.6	17.0848	3.01021	0.621257	4.84535	1.26388e-06	7.58856e-05
MMRN2	ENST00000372027.5	11.3356	3.01404	0.76084	3.96146	7.44925e-05	0.00243269
CST2	ENST00000304725.2	14.1029	3.01546	0.669752	4.50236	6.72033e-06	0.000322937
CHRNA10	ENST00000250699.2	39.652	3.03589	0.416215	7.29403	3.0082e-13	8.05187e-11
RP1-249H1.4	ENST00000434296.2	9.70977	3.04501	0.800697	3.80295	0.000142981	0.00413633
RP11-145M9.5	ENST00000608131.1	6.3625	3.05498	1.03686	2.94639	0.00321504	0.0491873
RP11-521I2.3	ENST00000564694.1	77.3313	3.05763	0.299378	10.2133	1.7291e-24	3.30144e-21
TAS1R3	ENST00000339381.5	33.0022	3.07148	0.446069	6.88566	5.75195e-12	1.22937e-09
TMPRSS13	ENST00000528626.1	32.4938	3.07965	0.481177	6.40025	1.55118e-10	2.48823e-08
CTC-273B12.6	ENST00000597574.1	14.7611	3.0878	0.672083	4.59437	4.3406e-06	0.00021925
RP11-439E19.9	ENST00000570141.1	32.5223	3.08817	0.484811	6.36985	1.89211e-10	2.95873e-08
RP11-74E22.6	ENST00000608984.1	33.1042	3.0909	0.442451	6.98586	2.83122e-12	6.38473e-10
AC010982.1	ENST00000412690.1	10.075	3.10748	0.80518	3.85937	0.000113681	0.00347844
AC144831.1	ENST00000573312.1	6.72522	3.11624	0.990512	3.14609	0.00165471	0.0292655
INHBC	ENST00000309668.2	11.7434	3.12215	0.748379	4.17189	3.02084e-05	0.00113539
AIFM2	ENST00000373248.1	20.4709	3.12741	0.569031	5.49603	3.88442e-08	3.93108e-06
LHPP	ENST00000482963.1	23.79	3.14008	0.547211	5.73833	9.56149e-09	1.10867e-06
SLC5A2	ENST00000330498.3	8.70701	3.1524	0.884189	3.5653	0.000363443	0.00864535
RP11-169D4.1	ENST00000450804.3	7.15758	3.16612	0.990042	3.19797	0.00138401	0.0252955
TULP2	ENST00000221399.3	17.0997	3.17012	0.654084	4.84666	1.2556e-06	7.55471e-05
FAM183B	ENST00000409072.3	7.203	3.17593	0.976374	3.25278	0.00114283	0.0215759
RP11-863P13.4	ENST00000378417.1	7.04792	3.18848	0.980354	3.25238	0.00114444	0.0215921
SLC10A1	ENST00000216540.4	14.2237	3.19312	0.684681	4.66366	3.10628e-06	0.000163236
FRZB	ENST00000295113.4	30.6498	3.2037	0.474799	6.74749	1.50427e-11	2.95084e-09
PYGM	ENST00000164139.3	7.01575	3.20939	1.06054	3.02618	0.00247669	0.0403713
AC007386.4	ENST00000415327.1	9.03035	3.21163	0.882849	3.6378	0.000274978	0.00684814
WDR38	ENST00000373574.1	24.5434	3.21485	0.570473	5.6354	1.74648e-08	1.89467e-06
PADI6	ENST00000434762.2	7.282	3.22247	0.963683	3.34391	0.000826071	0.016803
CDH4	ENST00000360469.5	23.2469	3.23072	0.544211	5.93653	2.91125e-09	3.6893e-07
GSTO2	ENST00000369707.2	19.7018	3.24311	0.601275	5.39372	6.9015e-08	6.45291e-06
BEST4	ENST00000372207.3	7.4247	3.27538	0.978425	3.34761	0.000815127	0.0166192
ADD2	ENST00000264436.4	7.59362	3.28286	0.961489	3.41435	0.000639353	0.0136548
CCDC74B	ENST00000392984.3	5.78226	3.28529	1.11604	2.9437	0.00324315	0.0495166
NOVA2	ENST00000263257.5	7.58245	3.28618	0.966652	3.39954	0.000674985	0.0142668
CCZ1B	ENST00000597208.1	13.3399	3.29292	0.732119	4.49778	6.86652e-06	0.000327762
C5orf47	ENST00000340147.6	16.9659	3.29794	0.646982	5.09743	3.44303e-07	2.46521e-05
SUSD2	ENST00000358321.3	59.6003	3.3286	0.342482	9.71906	2.50073e-22	3.11396e-19
RP11-12J10.3	ENST00000494792.1	21.5086	3.35447	0.570908	5.87568	4.21103e-09	5.13208e-07
RP11-806O11.1	ENST00000520646.1	5.94295	3.35992	1.11262	3.01982	0.00252927	0.0410452
FOXD4L6	ENST00000377473.1	17.6714	3.36374	0.651391	5.16393	2.41815e-07	1.82252e-05
ALS2CR11	ENST00000439140.1	8.00301	3.36897	0.947019	3.55745	0.000374472	0.00883099
RPS24	ENST00000440692.1	26.0246	3.38651	0.526009	6.43811	1.20968e-10	2.00261e-08
KCNK9	ENST00000523477.1	5.99073	3.38719	1.09538	3.09225	0.00198645	0.0340059
AP000769.1	ENST00000309775.7	74.1128	3.39111	0.315665	10.7427	6.41118e-27	1.53014e-23
PKN3	ENST00000291906.4	12.758	3.43393	0.779352	4.40613	1.05233e-05	0.000471653
LINC00994	ENST00000485805.1	6.09155	3.4352	1.09421	3.13942	0.00169281	0.0297618
FAM209A	ENST00000371328.3	18.3013	3.44111	0.638033	5.39331	6.91706e-08	6.45291e-06
CORT	ENST00000377049.3	8.38436	3.44614	0.940227	3.66522	0.000247123	0.00637623
PSMC3IP	ENST00000253789.5	12.5439	3.44966	0.788205	4.3766	1.20544e-05	0.000531953
TACC1	ENST00000518415.1	8.33846	3.45391	0.935128	3.69351	0.000221179	0.0058128
ARHGEF4	ENST00000439368.2	8.64452	3.46919	0.938477	3.69661	0.000218495	0.00577277
CCDC116	ENST00000292779.3	8.51652	3.50675	0.946617	3.7045	0.000211805	0.0056237
DHRS7B	ENST00000581463.1	6.51522	3.50727	1.09123	3.21406	0.00130874	0.0240889
SLC30A2	ENST00000374278.3	40.904	3.50817	0.436697	8.03344	9.47804e-16	4.37824e-13
PDZD2	ENST00000513490.1	6.46681	3.53372	1.08395	3.26004	0.00111397	0.02119
C19orf35	ENST00000342063.3	46.6863	3.54584	0.410202	8.64414	5.4211e-18	3.52864e-15
FOXD4L1	ENST00000306507.5	22.4462	3.55022	0.589056	6.02697	1.67066e-09	2.22548e-07
SYTL1	ENST00000490170.1	6.82268	3.58	1.07368	3.33431	0.000855109	0.0172379
FOXD4L3	ENST00000342833.2	18.1416	3.58449	0.668685	5.36051	8.29896e-08	7.40443e-06
SV2A	ENST00000369146.3	71.6454	3.61615	0.331816	10.8981	1.17741e-27	3.06554e-24
LYL1	ENST00000264824.4	13.9482	3.62329	0.7591	4.77314	1.81377e-06	0.000103479
ACTL7B	ENST00000374667.3	14.7682	3.6649	0.773862	4.73586	2.18132e-06	0.000121543
C16orf98	ENST00000561916.2	16.8561	3.66724	0.697673	5.25638	1.46919e-07	1.20566e-05
DYRK1A	ENST00000339659.4	7.42215	3.68843	1.06539	3.46204	0.000536092	0.0118105
RP11-689B22.2	ENST00000547282.1	7.33888	3.70032	1.04979	3.5248	0.000423798	0.00977535
ABCG8	ENST00000272286.2	15.0444	3.75309	0.753335	4.98197	6.29415e-07	4.11939e-05
NOS2P3	ENST00000458685.2	28.5014	3.78705	0.548362	6.90612	4.9809e-12	1.07258e-09
ADAM20P1	ENST00000556964.1	5.19499	3.81243	1.29384	2.94661	0.00321278	0.049179
UCA1	ENST00000397381.4	24.256	3.86199	0.618355	6.24559	4.22201e-10	6.1693e-08
AC114814.4	ENST00000444926.1	8.10768	3.87442	1.07039	3.61965	0.000295003	0.00725848
RP11-13K12.2	ENST00000592572.1	5.43723	3.88554	1.27325	3.05167	0.00227569	0.0377831
ZNF35	ENST00000396056.2	5.40291	3.88905	1.3227	2.94023	0.00327968	0.0497775
MUC3A	ENST00000319509.7	5.59927	3.89933	1.2533	3.11125	0.00186294	0.0322384
CEBPE	ENST00000206513.5	5.62365	3.90469	1.2513	3.12049	0.00180548	0.0313768
SPACA4	ENST00000321762.1	13.9315	3.90814	0.797489	4.90055	9.55681e-07	5.89886e-05
AC006262.6	ENST00000598170.1	5.52453	3.91574	1.27333	3.07519	0.00210366	0.035545
RP11-20D14.6	ENST00000514568.2	11.1312	3.92205	0.915465	4.28421	1.83387e-05	0.000752465
FAM83C	ENST00000374408.3	8.40855	3.93135	1.02795	3.82445	0.000131064	0.0038637
AC105053.3	ENST00000366278.2	8.42898	3.93437	1.02911	3.82309	0.00013179	0.00387124
GRAMD2	ENST00000309731.7	8.62781	3.96994	1.05115	3.77675	0.000158885	0.00448764
RP11-274B21.9	ENST00000605007.1	20.4646	3.99535	0.674688	5.92178	3.18471e-09	3.96385e-07
CTC-209H22.3	ENST00000521251.1	5.86603	3.9993	1.2907	3.09854	0.00194475	0.0334119
SNX32	ENST00000308342.6	6.0695	4.01515	1.25037	3.21117	0.00132194	0.0243163
RP11-472B18.1	ENST00000513652.1	15.1119	4.03095	0.799984	5.03879	4.68479e-07	3.26454e-05
ESAM	ENST00000278927.5	12.0043	4.03495	0.884708	4.56077	5.09674e-06	0.000252108
P4HTM	ENST00000609406.1	9.11231	4.05672	1.01781	3.98575	6.72669e-05	0.00222486
RSPH9	ENST00000372163.4	9.20618	4.06841	1.01531	4.00704	6.1484e-05	0.00208391
FAM209B	ENST00000371325.1	6.28729	4.10274	1.23747	3.31543	0.000915012	0.0181859
AMN	ENST00000299155.5	38.2592	4.10711	0.504523	8.14057	3.93409e-16	1.94263e-13
DNALI1	ENST00000497858.1	9.67348	4.14354	1.01877	4.06722	4.7577e-05	0.00166782
FAM177B	ENST00000445590.2	6.47833	4.1533	1.23729	3.35677	0.000788596	0.0162251
TSPY26P	ENST00000565928.1	55.9784	4.16734	0.423822	9.83275	8.13631e-23	1.10964e-19
RPL12P38	ENST00000588627.1	43.2319	4.16877	0.479943	8.68599	3.75471e-18	2.68837e-15
RP11-242O24.3	ENST00000413004.1	6.85079	4.20912	1.21291	3.47028	0.000519917	0.011534
SLC2A9	ENST00000481042.1	6.8492	4.2359	1.22455	3.45915	0.000541877	0.0119196
ALPK3	ENST00000258888.5	41.8392	4.25302	0.502133	8.46991	2.45588e-17	1.40673e-14
RP11-1006G14.1	ENST00000563464.1	7.12339	4.26253	1.21183	3.51744	0.000435726	0.0100234
FAM83E	ENST00000595110.1	13.9664	4.26388	0.878178	4.85538	1.20159e-06	7.27557e-05
DRC1	ENST00000288710.2	7.44292	4.31022	1.20263	3.58399	0.000338389	0.00813725
SLC2A5	ENST00000377414.3	4.03223	4.36104	1.46025	2.98651	0.00282184	0.0447495
HK3	ENST00000292432.5	4.07337	4.37314	1.46918	2.97659	0.00291473	0.0458417
CHRM4	ENST00000433765.2	11.5075	4.37358	0.97583	4.48191	7.39785e-06	0.000349052
ANKRD26P1	ENST00000571006.1	7.5304	4.38118	1.20434	3.63784	0.000274934	0.00684814
SLC17A8	ENST00000323346.5	4.1058	4.39378	1.4704	2.98816	0.00280664	0.0445577
PDIA2	ENST00000462950.1	4.26369	4.43967	1.47019	3.01979	0.0025295	0.0410452
NTSR2	ENST00000306928.5	4.40589	4.48064	1.45476	3.07999	0.00207004	0.0351327
GPBAR1	ENST00000522678.1	8.18715	4.48152	1.19091	3.7631	0.000167817	0.00467538
RBM34	ENST00000408888.3	4.40888	4.4906	1.44736	3.10261	0.00191824	0.0330241
GUSBP5	ENST00000510805.1	8.32059	4.52398	1.18997	3.80175	0.00014368	0.00414819
FGF18	ENST00000274625.5	131.093	4.52458	0.310243	14.584	3.55131e-48	2.03419e-44
GPR160	ENST00000482813.1	4.56609	4.55319	1.4412	3.1593	0.00158146	0.0282905
GIPC3	ENST00000322315.5	38.2396	4.558	0.566065	8.05209	8.13918e-16	3.82141e-13
KLHL10	ENST00000293303.4	4.61943	4.56703	1.43043	3.19277	0.00140915	0.0257057
LINC00668	ENST00000580197.1	4.7344	4.58779	1.42492	3.21969	0.0012833	0.0236967
ZNF846	ENST00000589038.1	4.85375	4.64537	1.42979	3.24899	0.00115814	0.0217788
HRASLS2	ENST00000255695.1	4.87904	4.6515	1.42206	3.27097	0.00107181	0.0205465
CEACAM22P	ENST00000446628.1	5.0293	4.68785	1.42283	3.29473	0.000985151	0.0192848
WFIKKN1	ENST00000319070.2	9.31536	4.69646	1.17595	3.99377	6.50322e-05	0.00217077
LINC00483	ENST00000502517.1	5.06589	4.69707	1.4411	3.25937	0.0011166	0.0211925
PCNX	ENST00000556272.1	9.45831	4.71526	1.1816	3.99056	6.59166e-05	0.00219263
FOXD4L2	ENST00000377590.1	5.24436	4.74022	1.44816	3.27327	0.00106313	0.0204515
TUT1	ENST00000476907.1	2.60008	4.75308	1.60965	2.95286	0.00314844	0.0485314
RP11-311F12.1	ENST00000577087.2	2.60008	4.75308	1.60965	2.95286	0.00314844	0.0485314
AC114730.3	ENST00000420272.2	2.62051	4.76214	1.60539	2.96634	0.00301367	0.0469851
KRT75	ENST00000252245.5	2.62447	4.76395	1.60292	2.97205	0.00295817	0.0464336
C1orf189	ENST00000368525.3	9.84636	4.77691	1.16968	4.08393	4.42807e-05	0.00157257
SLC22A14	ENST00000273173.4	5.44761	4.80216	1.41066	3.40418	0.000663618	0.0140473
KIF19	ENST00000389916.4	2.73846	4.81451	1.62825	2.95685	0.00310797	0.0480888
RP5-1185I7.1	ENST00000438324.1	2.71359	4.8182	1.62295	2.96879	0.00298978	0.0467398
PLA2G4F	ENST00000397272.3	2.75382	4.83592	1.59175	3.03812	0.00238058	0.0391387
CA12	ENST00000178638.3	5.67667	4.87508	1.3922	3.5017	0.000462304	0.010485
RP11-351J23.1	ENST00000400831.2	10.6505	4.89598	1.16459	4.20403	2.62199e-05	0.00101068
RP11-502H18.2	ENST00000566904.1	2.88317	4.90427	1.59097	3.08257	0.00205222	0.0349027
FOXD4L4	ENST00000377413.1	2.94047	4.92725	1.56271	3.15301	0.00161595	0.0287459
RXFP3	ENST00000330120.3	5.96147	4.94104	1.38234	3.57439	0.000351045	0.00837826
GUCA2A	ENST00000357001.2	2.97674	4.94187	1.58323	3.12139	0.00179998	0.0313193
SLC25A2	ENST00000239451.4	5.98481	4.9468	1.38877	3.562	0.00036804	0.00871849
NPPB	ENST00000376468.3	3.03008	4.96272	1.57791	3.14512	0.00166019	0.0293143
C10orf62	ENST00000370640.3	3.02502	4.97442	1.57123	3.16594	0.00154584	0.0277748
TACR2	ENST00000373306.4	3.02959	4.97586	1.58166	3.14597	0.00165538	0.0292655
RP11-30K9.5	ENST00000558042.1	6.12264	4.98792	1.37434	3.62932	0.000284166	0.00705245
RP5-1186P10.2	ENST00000608433.1	3.06982	4.99172	1.5502	3.22005	0.0012817	0.0236826
TECTA	ENST00000392793.1	3.12713	5.01321	1.5554	3.2231	0.00126812	0.0234755
TUSC5	ENST00000333813.3	3.13901	5.01771	1.54824	3.24092	0.00119146	0.0222592
GDF7	ENST00000272224.3	11.8828	5.02115	1.13625	4.41905	9.9137e-06	0.000449254
RP11-105C19.2	ENST00000567401.1	3.1509	5.02276	1.5871	3.16475	0.00155216	0.0278359
VTRNA1-2	ENST00000365241.1	3.20313	5.05475	1.55146	3.25806	0.00112176	0.0212764
IL17C	ENST00000244241.4	3.22417	5.06219	1.55084	3.26416	0.0010979	0.0209568
DDX3X	ENST00000478993.1	3.26947	5.0679	1.60375	3.16004	0.00157748	0.0282546
APCDD1L	ENST00000371149.3	3.24398	5.06957	1.53405	3.30469	0.000950802	0.0187929
EFCAB8	ENST00000524882.1	3.24855	5.07105	1.54531	3.28156	0.00103233	0.0199465
TBR1	ENST00000389554.3	24.4772	5.07242	0.805706	6.29563	3.06156e-10	4.56682e-08
AC004840.8	ENST00000443103.1	6.58501	5.08273	1.36426	3.72562	0.000194833	0.0052791
LINC00242	ENST00000437615.1	3.28025	5.08299	1.57984	3.21741	0.00129354	0.0238706
SLC12A5	ENST00000243964.3	3.28482	5.08409	1.53009	3.32273	0.000891402	0.0178156
U3	ENST00000390880.1	3.28482	5.08409	1.53009	3.32273	0.000891402	0.0178156
RNU6-1085P	ENST00000363576.1	3.29336	5.08726	1.55396	3.27374	0.00106134	0.0204417
RP11-265O12.1	ENST00000509015.1	3.32505	5.0997	1.60553	3.17634	0.00149144	0.0269154
KCNK9	ENST00000520439.1	3.36937	5.12667	1.52528	3.36113	0.000776234	0.0160168
DBX1	ENST00000227256.3	3.39771	5.13647	1.52959	3.35807	0.000784885	0.0161604
PDCD5	ENST00000592786.1	3.41417	5.14205	1.51813	3.38709	0.000706383	0.014832
KCTD1	ENST00000579973.1	3.44313	5.15187	1.52938	3.36861	0.000755481	0.0156563
ARMS2	ENST00000528446.1	6.91351	5.15425	1.35232	3.81142	0.000138171	0.00404098
RP11-497G19.2	ENST00000552718.1	3.45502	5.15589	1.51744	3.39775	0.000679417	0.0143499
CLDN25	ENST00000453129.2	3.52421	5.1798	1.53742	3.36916	0.000753985	0.0156366
LYPD3	ENST00000244333.3	3.50725	5.18567	1.51204	3.42959	0.000604494	0.0131058
FUT7	ENST00000314412.6	7.05377	5.1905	1.35125	3.84125	0.000122411	0.00369261
PIK3C2A	ENST00000531428.1	3.54018	5.19638	1.52517	3.40709	0.0006566	0.0139193
TDRD12	ENST00000444215.2	3.55602	5.20177	1.50211	3.46297	0.000534245	0.0117846
FAM71F1	ENST00000315184.5	3.56394	5.20443	1.50738	3.45265	0.000555119	0.0121642
FAM71A	ENST00000294829.3	3.57644	5.2084	1.50181	3.46808	0.000524196	0.011593
MIR219-2	ENST00000385220.1	3.57644	5.2084	1.50181	3.46808	0.000524196	0.011593
VSTM5	ENST00000409977.1	33.8041	5.24695	0.713186	7.35706	1.87998e-13	5.17719e-11
RP11-196G18.3	ENST00000428289.1	3.68537	5.25527	1.49495	3.51535	0.000439167	0.0100725
CACNG4	ENST00000262138.3	3.69391	5.25783	1.49811	3.50965	0.000448703	0.0102072
SLC35G5	ENST00000382435.4	20.5497	5.264	0.933676	5.63793	1.7211e-08	1.87423e-06
AMY2B	ENST00000491397.1	13.9798	5.27849	1.12361	4.69779	2.62996e-06	0.000142386
SERPINC1	ENST00000367698.3	3.77498	5.28329	1.49399	3.53635	0.000405692	0.00943868
AP001271.3	ENST00000445532.1	3.7954	5.28967	1.49696	3.53361	0.000409919	0.0095293
RP11-328C8.4	ENST00000547824.1	28.2026	5.29497	0.792082	6.68488	2.31107e-11	4.38338e-09
TAF12	ENST00000471683.1	3.80284	5.30306	1.49115	3.55636	0.000376026	0.00884261
NACAD	ENST00000490531.2	63.5667	5.30442	0.534649	9.92132	3.36265e-23	4.81531e-20
CTD-2256P15.5	ENST00000607847.1	3.85667	5.30933	1.52088	3.49097	0.000481275	0.0108108
RP11-709B3.2	ENST00000569808.1	3.84764	5.31674	1.48087	3.59027	0.000330332	0.00799722
GPR97	ENST00000333493.4	7.76179	5.33453	1.33988	3.98135	6.85262e-05	0.00225585
C2orf61	ENST00000294947.2	14.5389	5.33771	1.11746	4.77663	1.78254e-06	0.000102416
HRH3	ENST00000340177.5	7.82464	5.3388	1.33231	4.00718	6.1448e-05	0.00208391
FAM83E	ENST00000263266.3	101.492	5.3453	0.426888	12.5216	5.69e-36	2.32802e-32
RP11-758N13.1	ENST00000558441.1	3.99345	5.37095	1.47219	3.64828	0.000264004	0.00670247
RP11-344E13.3	ENST00000580056.1	4.02972	5.38156	1.47199	3.65598	0.000256202	0.00655731
RP11-218M11.1	ENST00000563063.1	4.0791	5.39577	1.48047	3.64464	0.000267769	0.00675674
DTX3	ENST00000548198.1	4.18011	5.43459	1.46724	3.70396	0.000212264	0.00562371
RP11-65J21.4	ENST00000572479.1	4.18407	5.43571	1.46174	3.71866	0.000200286	0.00539116
RP11-12M5.4	ENST00000442108.1	8.3813	5.44768	1.33272	4.08765	4.35772e-05	0.00155617
PRLH	ENST00000165524.1	8.49876	5.46938	1.32487	4.12823	3.65571e-05	0.00133036
PADI3	ENST00000375460.3	8.54516	5.47108	1.31982	4.14532	3.39339e-05	0.00124968
snoU13	ENST00000458782.1	4.27654	5.47138	1.45843	3.75156	0.000175735	0.00485346
GJD4	ENST00000321660.1	4.3253	5.48461	1.45321	3.77413	0.000160566	0.00452173
VHLL	ENST00000339922.3	8.64549	5.49469	1.32157	4.1577	3.21474e-05	0.00119572
MILR1	ENST00000605096.1	4.37865	5.4988	1.45286	3.7848	0.000153833	0.00436216
SPON2	ENST00000400762.3	4.39907	5.50432	1.45819	3.77477	0.000160155	0.00451461
ATP4B	ENST00000335288.4	4.39462	5.51213	1.48177	3.71997	0.000199247	0.00538322
RP11-347C12.3	ENST00000568109.1	4.43088	5.52229	1.45173	3.80394	0.000142413	0.00412408
EPPK1	ENST00000525985.1	16.5672	5.53394	1.10532	5.00662	5.53953e-07	3.73299e-05
STAB1	ENST00000321725.6	4.47965	5.53509	1.44352	3.83444	0.000125851	0.0037533
LINC00528	ENST00000600723.1	16.8406	5.55318	1.10994	5.00314	5.64035e-07	3.77225e-05
RP11-848P1.9	ENST00000579692.1	4.5653	5.55744	1.45818	3.81123	0.000138278	0.00404098
TRAC	ENST00000478163.3	4.57322	5.55935	1.44805	3.8392	0.000123437	0.00371348
GRM2	ENST00000475478.1	4.58969	5.56383	1.45996	3.81094	0.000138442	0.00404098
CRYBA1	ENST00000225387.3	9.1648	5.57405	1.32276	4.21395	2.50939e-05	0.000976478
RP13-131K19.2	ENST00000452042.1	4.60046	5.57562	1.44221	3.86601	0.000110629	0.00340324
CTB-49A3.2	ENST00000502776.1	9.29512	5.5911	1.31474	4.25262	2.11286e-05	0.000842791
RP4-647J21.1	ENST00000568457.1	17.2405	5.60094	1.11088	5.04191	4.60916e-07	3.21967e-05
RP11-91I20.3	ENST00000526470.1	4.89319	5.65669	1.43214	3.94981	7.82127e-05	0.00253948
CCDC168	ENST00000322527.2	17.8453	5.6572	1.10556	5.11706	3.10341e-07	2.25588e-05
CNTN2	ENST00000331830.4	9.71116	5.66128	1.30763	4.3294	1.49514e-05	0.000633444
RP11-184A2.3	ENST00000421629.2	9.74444	5.66132	1.30945	4.32342	1.5363e-05	0.000648007
RYK	ENST00000484106.1	4.92105	5.67191	1.4226	3.98701	6.6912e-05	0.00221908
RRH	ENST00000317735.4	4.92897	5.67385	1.41866	3.99943	6.34953e-05	0.00213885
CTD-3105H18.14	ENST00000435033.1	5.01858	5.69483	1.42049	4.00906	6.09615e-05	0.0020711
MYO1G	ENST00000258787.7	18.9082	5.73933	1.09994	5.21787	1.8099e-07	1.42797e-05
RP11-351J23.2	ENST00000609107.1	5.43559	5.81265	1.3995	4.15338	3.27603e-05	0.00121378
PPEF2	ENST00000286719.7	5.55305	5.84535	1.3994	4.17704	2.95322e-05	0.00111583
ART1	ENST00000250693.1	5.79244	5.90225	1.3964	4.22676	2.37083e-05	0.000930144
LINC00163	ENST00000434081.1	5.81175	5.9135	1.3878	4.26106	2.03464e-05	0.000816136
RP11-60H5.1	ENST00000567718.1	5.98244	5.9474	1.38945	4.28039	1.86562e-05	0.000764397
DBX1	ENST00000524983.2	6.08802	5.9748	1.38398	4.31713	1.58074e-05	0.000662847
LINC00671	ENST00000301683.3	6.19744	5.99621	1.39368	4.30243	1.68934e-05	0.000702218
PRR18	ENST00000322583.3	12.5422	6.03915	1.28133	4.7132	2.43855e-06	0.000133538
LGALS4	ENST00000307751.4	12.6708	6.05802	1.2816	4.72693	2.27936e-06	0.000126025
TMEM39B	ENST00000487305.1	6.49649	6.07103	1.36363	4.4521	8.50353e-06	0.000392176
ZP1	ENST00000278853.5	6.82042	6.14065	1.35593	4.52874	5.93369e-06	0.000290645
LINC00996	ENST00000477392.1	7.08308	6.19708	1.35585	4.57061	4.86298e-06	0.000242078
SHH	ENST00000297261.2	14.1797	6.21375	1.27448	4.87553	1.08519e-06	6.64099e-05
CCDC74A	ENST00000467992.2	7.30662	6.23916	1.34508	4.63852	3.50913e-06	0.000181739
RASL10B	ENST00000268864.3	14.4698	6.24695	1.26619	4.93368	8.06954e-07	5.1018e-05
PLEK2	ENST00000216446.4	7.36392	6.24832	1.35022	4.62764	3.69863e-06	0.000190016
MTUS2-AS1	ENST00000323380.5	7.67152	6.31288	1.35453	4.66056	3.15344e-06	0.000165109
RP11-347C12.3	ENST00000550538.1	56.228	6.31732	0.761793	8.2927	1.1071e-16	5.98254e-14
AC005037.2	ENST00000408603.1	7.88652	6.35074	1.35255	4.69538	2.66117e-06	0.000143533
GPR151	ENST00000311104.2	16.548	6.44643	1.25865	5.12169	3.02807e-07	2.20672e-05
P4HTM	ENST00000343546.4	8.52015	6.46661	1.33824	4.83218	1.35049e-06	8.00789e-05
GPR25	ENST00000304244.2	8.70346	6.49651	1.32392	4.90702	9.24702e-07	5.74478e-05
SLC30A2	ENST00000374276.3	17.4426	6.51899	1.25165	5.20833	1.9055e-07	1.49108e-05
AC006372.4	ENST00000444158.1	8.9343	6.53193	1.3159	4.96383	6.91154e-07	4.44824e-05
SHANK2	ENST00000449833.2	9.04495	6.54625	1.3231	4.94767	7.51066e-07	4.76952e-05
AC006372.1	ENST00000444154.1	19.6023	6.68882	1.24261	5.38287	7.33092e-08	6.75104e-06
ADAM30	ENST00000369400.1	10.077	6.70766	1.31407	5.10448	3.31711e-07	2.381e-05
RP11-345J4.3	ENST00000549950.1	37.0397	6.71744	1.06671	6.29735	3.02775e-10	4.54005e-08
SLC2A5	ENST00000377424.4	10.2914	6.73667	1.30003	5.18192	2.19616e-07	1.67728e-05
AOC4P	ENST00000585538.1	10.3402	6.74218	1.29794	5.19453	2.05243e-07	1.58441e-05
RP11-46C24.5	ENST00000566427.1	20.5907	6.75989	1.23884	5.45664	4.8524e-08	4.75934e-06
BCAR4	ENST00000573319.1	10.887	6.81437	1.29268	5.27151	1.35305e-07	1.12323e-05
CTD-2007L18.5	ENST00000564469.1	11.089	6.84367	1.28983	5.30588	1.1213e-07	9.47595e-06
LCT	ENST00000264162.2	65.9488	6.97083	0.863008	8.07736	6.61847e-16	3.16712e-13
AC005082.12	ENST00000413042.2	22.506	7.8646	1.23468	6.36972	1.89371e-10	2.95873e-08
RP11-368J21.3	ENST00000550753.1	30.3526	8.2934	1.22139	6.79015	1.12015e-11	2.29151e-09
