# Supplementary material for: The MITF-SOX10 regulated long non-coding RNA DIRC3 is a melanoma tumour suppressor
Source: PLoS Genet. 2019 Dec 27;15(12):e1008501. doi: 10.1371/journal.pgen.1008501 (PMC6934268; doi:10.1371/journal.pgen.1008501)
Supplement: S4 Table — (XLSX) [file pgen.1008501.s008.xlsx]

## Sheet: S4 Table IGFBP5 DEGs
S4 Table: IGFBP5 regulated genes (FDR 5%)
gene_name	transcript	baseMean	log2FoldChange	lfcSE	stat	pvalue	padj
NCS1	ENST00000372398.3	35.7839	-2.41537	0.435712	-5.54351	2.96469e-08	9.72249e-06
ITIH6	ENST00000218436.6	43.2145	-2.40495	0.401401	-5.99139	2.08059e-09	1.19405e-06
SDC3	ENST00000339394.6	180.675	-2.11417	0.620298	-3.40832	0.000653647	0.0208766
SRGN	ENST00000242465.3	30.5192	-1.82321	0.437852	-4.164	3.12721e-05	0.0024585
FAM196B	ENST00000377365.3	48.2058	-1.81472	0.345895	-5.24644	1.55068e-07	3.86928e-05
B3GALT1	ENST00000392690.3	25.174	-1.68045	0.483423	-3.47615	0.000508669	0.0171721
RP11-2E17.1	ENST00000560778.2	161.054	-1.6239	0.225882	-7.18915	6.51953e-13	9.35389e-10
PCDHB15	ENST00000231173.3	33.0914	-1.61039	0.401124	-4.01469	5.95231e-05	0.00394917
PRKCB	ENST00000321728.7	44.2639	-1.60888	0.344776	-4.66645	3.06454e-06	0.000415461
PDE11A	ENST00000286063.6	37.7782	-1.57816	0.383811	-4.11182	3.92556e-05	0.00286991
KCNMB4	ENST00000258111.4	33.3281	-1.56861	0.404688	-3.8761	0.000106143	0.00609157
GNG7	ENST00000382159.3	153.936	-1.54032	0.208879	-7.37425	1.65277e-13	2.71006e-10
TMEFF1	ENST00000374879.4	32.5874	-1.47468	0.405673	-3.63514	0.000277826	0.0120335
CST1	ENST00000304749.2	147.02	-1.4439	0.239344	-6.03275	1.61196e-09	1.02789e-06
TMEM242	ENST00000400788.4	43.0916	-1.42274	0.349018	-4.07642	4.57352e-05	0.00324042
SCD	ENST00000370355.2	23474.8	-1.3782	0.120209	-11.465	1.97765e-30	2.26995e-26
NCK2	ENST00000233154.4	133.163	-1.37547	0.241097	-5.70504	1.16317e-08	4.76819e-06
NENF	ENST00000366988.3	119.688	-1.37444	0.264994	-5.1867	2.14053e-07	4.81745e-05
SH3GLB2	ENST00000372564.3	44.7524	-1.36902	0.359682	-3.80621	0.000141112	0.00753343
PLCL1	ENST00000428675.1	33.1501	-1.35383	0.397268	-3.40784	0.000654782	0.0208766
RAB26	ENST00000210187.6	42.1641	-1.35303	0.354542	-3.81629	0.000135474	0.00730033
RP11-383H13.1	ENST00000457356.4	83.432	-1.32493	0.300067	-4.41545	1.008e-05	0.00103302
LHFPL3-AS1	ENST00000411448.1	145.237	-1.3051	0.219837	-5.93667	2.90875e-09	1.51758e-06
RP1-34H18.1	ENST00000550042.1	30.168	-1.30229	0.403727	-3.22567	0.00125679	0.0325629
P2RX7	ENST00000328963.5	196.466	-1.30142	0.191024	-6.81283	9.56969e-12	1.22045e-08
SEMA5A	ENST00000382496.5	487.514	-1.28238	0.146689	-8.74218	2.28654e-18	8.7483e-15
TMEM150C	ENST00000515780.2	45.5005	-1.23308	0.336838	-3.66076	0.000251466	0.0112747
FGF14	ENST00000376131.4	55.6657	-1.22536	0.337626	-3.62934	0.000284144	0.0121759
TP53TG1	ENST00000359941.5	88.1425	-1.22392	0.272983	-4.48352	7.34214e-06	0.000810318
CHD3	ENST00000380358.4	76.5276	-1.21764	0.269141	-4.52418	6.06306e-06	0.000710121
VAMP5	ENST00000306384.4	128.161	-1.21533	0.270658	-4.4903	7.11233e-06	0.000800347
PCSK4	ENST00000300954.5	35.1176	-1.21394	0.37784	-3.21284	0.0013143	0.0337484
RP11-399D6.2	ENST00000436786.1	60.1564	-1.21299	0.31548	-3.84489	0.000120609	0.00667369
EVI5L	ENST00000270530.4	94.8648	-1.20251	0.260501	-4.61615	3.90925e-06	0.000510913
C1RL	ENST00000266542.4	65.1122	-1.19123	0.314278	-3.79036	0.000150427	0.00795671
LINC00173	ENST00000480237.1	40.1505	-1.1895	0.35577	-3.34346	0.000827418	0.0243515
CTNNBIP1	ENST00000377263.1	654.571	-1.18783	0.15001	-7.91834	2.40708e-15	6.90712e-12
RNF152	ENST00000312828.3	67.4735	-1.17924	0.283409	-4.16091	3.16978e-05	0.00247501
NOTCH3	ENST00000263388.2	80.8015	-1.17173	0.292176	-4.01037	6.06234e-05	0.00399905
FGFBP2	ENST00000259989.6	39.2416	-1.16987	0.356897	-3.2779	0.00104582	0.0292778
SIRPA	ENST00000356025.3	58.3601	-1.16109	0.324456	-3.57857	0.000345483	0.013433
38961	ENST00000360156.7	51.2749	-1.12722	0.319575	-3.52726	0.000419892	0.0151231
GRK6	ENST00000355472.5	69.3339	-1.11997	0.292627	-3.82728	0.000129566	0.00704814
MLPH	ENST00000468178.1	119.997	-1.10987	0.221953	-5.00047	5.71921e-07	0.00010257
AC147651.4	ENST00000429872.1	82.2694	-1.10816	0.288206	-3.84502	0.000120543	0.00667369
GIMAP2	ENST00000223293.5	44.2085	-1.09927	0.34929	-3.14714	0.00164875	0.0390192
SPATS2L	ENST00000409140.3	70.8211	-1.0983	0.337613	-3.25315	0.00114134	0.030897
FSTL1	ENST00000295633.3	3700.8	-1.09411	0.124038	-8.82081	1.13639e-18	6.52172e-15
FAM120A	ENST00000277165.6	66.1558	-1.0917	0.285175	-3.82816	0.000129105	0.00704814
SLIT3	ENST00000519560.1	180.788	-1.07755	0.25696	-4.19345	2.74749e-05	0.00223657
TSPAN7	ENST00000378482.2	65.5727	-1.0733	0.291172	-3.68612	0.000227702	0.0105812
HPCAL4	ENST00000372844.3	123.001	-1.07327	0.233704	-4.59243	4.38106e-06	0.000565009
TUBA1A	ENST00000301071.7	204.129	-1.07312	0.197652	-5.42937	5.65549e-08	1.68268e-05
LINC00589	ENST00000506121.3	60.4921	-1.06364	0.288265	-3.68979	0.000224435	0.0104718
FXYD3	ENST00000603181.1	151.709	-1.06317	0.214093	-4.96591	6.83787e-07	0.000118917
LSAMP	ENST00000490035.2	83.9007	-1.06152	0.316071	-3.35848	0.000783725	0.0235487
RCAN1	ENST00000313806.4	55.2175	-1.05865	0.300599	-3.52181	0.000428605	0.0153735
MMP17	ENST00000360564.1	85.5767	-1.0569	0.322217	-3.28009	0.00103776	0.0291946
CLCN4	ENST00000380833.4	131.79	-1.05528	0.213171	-4.95039	7.40635e-07	0.000125015
CHL1	ENST00000256509.2	149.75	-1.05509	0.208934	-5.04987	4.42107e-07	8.58326e-05
AC144652.1	ENST00000609974.1	101.932	-1.05223	0.255439	-4.11932	3.79995e-05	0.00280047
BTN3A1	ENST00000289361.6	166.013	-1.05183	0.191839	-5.48287	4.18476e-08	1.33424e-05
FAM65B	ENST00000259698.4	95.1835	-1.05078	0.246609	-4.26091	2.03595e-05	0.0017736
ITIH5	ENST00000256861.6	122.512	-1.04705	0.241102	-4.34278	1.40688e-05	0.00135186
RP11-620J15.3	ENST00000546580.1	82.1731	-1.04566	0.310772	-3.36473	0.000766196	0.0232656
TMEM251	ENST00000415050.2	196.876	-1.04511	0.192561	-5.42742	5.71743e-08	1.68268e-05
SORCS1	ENST00000263054.6	108.01	-1.04158	0.232648	-4.47707	7.56742e-06	0.000819423
ALDH1A3	ENST00000329841.5	97.9619	-1.04105	0.244628	-4.25566	2.08433e-05	0.00179879
AES	ENST00000327141.4	112.708	-1.03813	0.248567	-4.17647	2.96069e-05	0.00234364
PITPNC1	ENST00000580974.1	85.7121	-1.03793	0.252673	-4.10779	3.99461e-05	0.00290191
SCML4	ENST00000369025.2	129.081	-1.03572	0.266861	-3.88112	0.000103977	0.00599722
SREBF2	ENST00000361204.4	1157.16	-1.03524	0.134377	-7.70396	1.31918e-14	3.0283e-11
MR1	ENST00000367580.5	121.812	-1.03358	0.258343	-4.00079	6.31314e-05	0.00409391
RBFOX2	ENST00000438146.2	118.046	-1.02843	0.230552	-4.46073	8.16792e-06	0.000876181
CDH1	ENST00000261769.5	279.271	-1.01904	0.169227	-6.02177	1.72524e-09	1.04223e-06
RP11-308N19.1	ENST00000435485.1	79.2684	-1.00451	0.273302	-3.67544	0.000237442	0.010858
CTD-2336O2.1	ENST00000518481.1	170.437	-1.00208	0.220482	-4.54498	5.49417e-06	0.000674622
PELI2	ENST00000267460.4	152.766	-0.998296	0.205725	-4.85257	1.21871e-06	0.000191621
NIPSNAP1	ENST00000216121.7	725.679	-0.995366	0.176776	-5.63065	1.79531e-08	6.64727e-06
NRTN	ENST00000303212.2	191.939	-0.994318	0.193647	-5.13469	2.82614e-07	5.99287e-05
PLD3	ENST00000594085.1	103.222	-0.986817	0.27979	-3.52699	0.000420307	0.0151231
LBH	ENST00000395323.3	306.702	-0.986497	0.167563	-5.88733	3.92491e-09	1.802e-06
STARD4	ENST00000296632.3	180.568	-0.977896	0.198028	-4.93817	7.88575e-07	0.000131178
IGFBP2	ENST00000233809.4	308.819	-0.976424	0.178518	-5.4696	4.5105e-08	1.39923e-05
FAM89A	ENST00000366654.4	657.729	-0.974829	0.160222	-6.08423	1.17053e-09	8.82481e-07
NBL1	ENST00000375136.3	109.423	-0.97357	0.257032	-3.78774	0.000152023	0.00800424
ISM1	ENST00000262487.4	343.606	-0.970463	0.185192	-5.24031	1.6031e-07	3.91497e-05
RP4-665J23.1	ENST00000435649.2	76.0499	-0.968701	0.308982	-3.13514	0.00171773	0.0401058
AC095067.1	ENST00000429010.1	296.45	-0.965657	0.171866	-5.61866	1.92439e-08	6.69337e-06
IDH2	ENST00000330062.3	143.056	-0.963815	0.239287	-4.02787	5.62855e-05	0.00378658
APCDD1	ENST00000355285.5	162.542	-0.961567	0.224157	-4.28971	1.78908e-05	0.00162714
TRAK1	ENST00000487159.1	67.8371	-0.960489	0.297679	-3.2266	0.00125272	0.0325312
MAP2K6	ENST00000590474.1	59.6225	-0.959001	0.304504	-3.14938	0.00163615	0.0388011
SQLE	ENST00000265896.5	819.557	-0.951711	0.168368	-5.65257	1.58067e-08	6.04764e-06
PDGFA	ENST00000402802.3	106.095	-0.951257	0.252578	-3.76619	0.000165758	0.00852727
CTD-2023N9.1	ENST00000506106.1	113.155	-0.949452	0.234637	-4.04648	5.19939e-05	0.00359509
PPP1R14C	ENST00000361131.4	567.652	-0.948867	0.151165	-6.27704	3.45078e-10	3.09411e-07
PRKCB	ENST00000303531.7	473.424	-0.946634	0.150867	-6.27464	3.50439e-10	3.09411e-07
CADM4	ENST00000222374.2	167.674	-0.945517	0.234775	-4.02733	5.64146e-05	0.00378658
MAMDC2	ENST00000377182.4	360.607	-0.944929	0.174866	-5.40372	6.52728e-08	1.82732e-05
HIST1H2BH	ENST00000356350.2	70.6088	-0.940041	0.280662	-3.34936	0.000809975	0.0240444
STXBP6	ENST00000323944.5	84.6393	-0.924355	0.27318	-3.38368	0.000715205	0.022247
RLBP1	ENST00000268125.5	874.334	-0.913456	0.157331	-5.80597	6.39962e-09	2.82519e-06
ADAM23	ENST00000264377.3	445.9	-0.903651	0.152901	-5.91003	3.42052e-09	1.70699e-06
LRRFIP1	ENST00000289175.6	132.569	-0.899017	0.224298	-4.00813	6.12022e-05	0.00401416
MGAT5	ENST00000468758.1	134.622	-0.89311	0.215632	-4.14182	3.4456e-05	0.00261911
TIMP2	ENST00000262768.7	1627.66	-0.892943	0.18429	-4.8453	1.26419e-06	0.000194597
CPQ	ENST00000220763.5	270.896	-0.890895	0.221043	-4.03042	5.56767e-05	0.0037814
BTN3A2	ENST00000356386.2	739.359	-0.887941	0.15642	-5.67666	1.37348e-08	5.43615e-06
BCL2A1	ENST00000267953.3	173.145	-0.886069	0.244682	-3.6213	0.000293125	0.0123694
RP5-1125A11.1	ENST00000440595.1	103.669	-0.884473	0.273899	-3.2292	0.00124137	0.0323828
SDC1	ENST00000254351.4	84.1763	-0.884101	0.255894	-3.45496	0.000550385	0.0181532
FLVCR1-AS1	ENST00000356684.3	84.1265	-0.881908	0.2521	-3.49825	0.000468321	0.0161423
VSTM2B	ENST00000335523.7	68.4589	-0.880583	0.286394	-3.07473	0.00210694	0.0456291
ARSK	ENST00000380009.4	101.65	-0.879086	0.266575	-3.29771	0.000974778	0.0276259
SGK1	ENST00000528577.1	337.369	-0.875627	0.192443	-4.55005	5.36322e-06	0.00066912
TFB1M	ENST00000367166.4	125.317	-0.875619	0.221498	-3.95317	7.71238e-05	0.00481102
MOB3B	ENST00000262244.5	142.05	-0.873071	0.223593	-3.90474	9.43278e-05	0.00563903
RP11-815J4.6	ENST00000591780.1	90.7938	-0.872458	0.259219	-3.36572	0.000763434	0.0232432
NT5M	ENST00000389022.4	117.007	-0.870698	0.235406	-3.69871	0.000216694	0.0102354
IDI1	ENST00000381344.3	510.391	-0.869238	0.191302	-4.5438	5.52487e-06	0.000674622
RP11-557H15.4	ENST00000418837.1	365.659	-0.86639	0.176994	-4.89503	9.8291e-07	0.000158899
RP11-340F14.5	ENST00000569999.1	127.079	-0.864779	0.213538	-4.04977	5.12684e-05	0.00356642
GPR155	ENST00000392552.2	157.066	-0.864522	0.194844	-4.437	9.12197e-06	0.000960568
MAGED2	ENST00000347546.4	86.4921	-0.859792	0.264855	-3.24627	0.00116927	0.0311527
YBX2	ENST00000007699.5	325.902	-0.858761	0.174782	-4.91334	8.95379e-07	0.000146817
CD63	ENST00000548160.1	100.614	-0.857536	0.273545	-3.1349	0.00171912	0.0401058
TRPM1	ENST00000559179.1	1266.18	-0.853019	0.140236	-6.08276	1.18131e-09	8.82481e-07
SGK1	ENST00000489458.2	72.3498	-0.851004	0.274168	-3.10395	0.00190953	0.0426412
PCOLCE2	ENST00000295992.3	165.691	-0.848866	0.202963	-4.18237	2.88487e-05	0.00229948
SDC2	ENST00000302190.4	139.073	-0.847432	0.232244	-3.64888	0.000263384	0.0115828
NANOS1	ENST00000425699.1	601.299	-0.846478	0.133905	-6.32146	2.591e-10	2.70359e-07
ZHX3	ENST00000309060.3	118.191	-0.846298	0.248739	-3.40235	0.000668084	0.021127
CNIH3	ENST00000272133.3	83.0081	-0.845004	0.274993	-3.07282	0.00212044	0.045835
C3orf67	ENST00000472469.1	126.647	-0.844595	0.237224	-3.56033	0.000370387	0.0138931
SCML4	ENST00000369022.2	289.104	-0.844077	0.180063	-4.68769	2.76305e-06	0.000382099
RP11-396O20.2	ENST00000524613.1	105.061	-0.842434	0.236082	-3.56839	0.000359176	0.0137003
GPM6B	ENST00000454189.2	548.542	-0.840308	0.164265	-5.11557	3.12791e-07	6.4111e-05
TPST1	ENST00000304842.5	524.477	-0.834633	0.177317	-4.707	2.51395e-06	0.000356236
TTC9	ENST00000256367.2	140.396	-0.832676	0.211241	-3.94183	8.08627e-05	0.00499001
FBXW4	ENST00000331272.7	130.819	-0.829338	0.226951	-3.65426	0.000257922	0.0114302
HABP4	ENST00000375251.3	102.601	-0.828742	0.260928	-3.17613	0.00149252	0.0366051
LINC00116	ENST00000414416.2	688.164	-0.824323	0.183518	-4.49179	7.06267e-06	0.000800347
TMEM163	ENST00000281924.6	374.328	-0.819887	0.163208	-5.02358	5.07169e-07	9.54309e-05
FEZF1-AS1	ENST00000428449.1	102.421	-0.818522	0.244417	-3.34888	0.000811391	0.0240444
RMI2	ENST00000312499.5	200.169	-0.817174	0.192226	-4.25111	2.12715e-05	0.00180855
TYR	ENST00000263321.5	757.201	-0.816295	0.156245	-5.22446	1.74664e-07	4.09141e-05
SFRP1	ENST00000220772.3	1358.42	-0.815185	0.134159	-6.07626	1.23015e-09	8.82481e-07
RP4-718J7.4	ENST00000424850.1	903.777	-0.812113	0.208139	-3.90179	9.54851e-05	0.00564937
HECTD2	ENST00000498446.1	97.4339	-0.809964	0.249202	-3.25023	0.00115311	0.0310596
SESN3	ENST00000536441.1	887.942	-0.802034	0.134607	-5.95835	2.548e-09	1.39266e-06
ST6GALNAC2	ENST00000225276.5	216.275	-0.801412	0.21781	-3.67941	0.000233778	0.0107763
HDGF	ENST00000357325.5	529.277	-0.800955	0.176491	-4.53822	5.67317e-06	0.000685438
PDZRN3	ENST00000263666.4	93.1435	-0.788415	0.249966	-3.15409	0.00161	0.0383394
RP11-1094M14.11	ENST00000592381.1	221.759	-0.786512	0.218247	-3.60377	0.000313636	0.0127205
FAM171A1	ENST00000378116.4	133.475	-0.783591	0.228287	-3.43249	0.000598069	0.0195018
APOE	ENST00000252486.4	3266.67	-0.780351	0.167255	-4.66563	3.07668e-06	0.000415461
ADRA2C	ENST00000330055.5	92.7284	-0.775997	0.243005	-3.19334	0.00140638	0.0353226
GALNT12	ENST00000375011.3	174.422	-0.773584	0.201233	-3.84422	0.000120938	0.00667369
MAP4K4	ENST00000425019.1	217.858	-0.770943	0.213891	-3.60437	0.000312908	0.0127205
ARL15	ENST00000502271.1	135.851	-0.766187	0.234181	-3.27178	0.00106874	0.0295658
AC064875.2	ENST00000425974.1	151.539	-0.764142	0.211512	-3.61276	0.000302957	0.0124339
LINC00476	ENST00000429781.1	142.064	-0.763389	0.217664	-3.5072	0.000452849	0.0157988
RIMS3	ENST00000372684.3	138.049	-0.762404	0.210783	-3.61701	0.000298028	0.0124339
TMEM223	ENST00000307366.7	161.235	-0.761057	0.219762	-3.4631	0.000533998	0.0177659
LINC00263	ENST00000454935.1	139.457	-0.761027	0.222803	-3.4157	0.000636185	0.020397
TP73-AS1	ENST00000452079.1	440.093	-0.760383	0.184321	-4.12532	3.70215e-05	0.00277734
FAM171A2	ENST00000293443.7	171.349	-0.751493	0.199659	-3.76389	0.000167292	0.00853411
RP11-558F24.4	ENST00000415330.2	238.073	-0.751105	0.209183	-3.59065	0.000329849	0.0131917
NRN1	ENST00000244766.2	196.165	-0.750661	0.209807	-3.57786	0.000346416	0.013433
PCSK1N	ENST00000218230.5	294.913	-0.745247	0.1741	-4.28056	1.86425e-05	0.00167171
HIBADH	ENST00000265395.2	825.8	-0.744321	0.160087	-4.64948	3.32767e-06	0.000444128
CD82	ENST00000227155.4	470.42	-0.737587	0.164428	-4.48578	7.26481e-06	0.000809567
RPRD1A	ENST00000399022.4	324.75	-0.737018	0.177682	-4.14796	3.35455e-05	0.00256691
SPTSSA	ENST00000298130.4	676.229	-0.73566	0.166269	-4.42452	9.66564e-06	0.00099948
KIAA1456	ENST00000524591.2	149.639	-0.733736	0.201007	-3.65031	0.000261923	0.0115629
HPCAL1	ENST00000307845.3	245.83	-0.733638	0.180189	-4.07149	4.67129e-05	0.00328939
FAXDC2	ENST00000326080.5	180.571	-0.727506	0.204154	-3.56351	0.000365922	0.0138616
SLC2A13	ENST00000280871.4	117.481	-0.726633	0.236851	-3.0679	0.00215571	0.0461854
KHDRBS3	ENST00000355849.5	135.995	-0.722753	0.221001	-3.27035	0.00107414	0.0295658
LINC00504	ENST00000505089.2	1796.93	-0.720107	0.15913	-4.52527	6.03182e-06	0.000710121
BCHE	ENST00000264381.3	534.12	-0.719215	0.166048	-4.33138	1.4818e-05	0.00140563
CAV2	ENST00000222693.4	266.364	-0.71899	0.211323	-3.40232	0.000668157	0.021127
RP11-792A8.4	ENST00000607978.1	254.687	-0.717721	0.225328	-3.18523	0.0014464	0.0357028
LYST	ENST00000536965.1	546.01	-0.717264	0.147472	-4.86372	1.15199e-06	0.000183647
PQLC3	ENST00000295083.3	160.242	-0.713922	0.201751	-3.53863	0.000402211	0.0147025
BTG2	ENST00000290551.4	216.141	-0.71213	0.18035	-3.9486	7.86089e-05	0.00487715
TXNDC5	ENST00000379757.4	367.193	-0.709819	0.196181	-3.61819	0.000296674	0.0124339
OIP5-AS1	ENST00000500949.2	2185.84	-0.709817	0.133323	-5.32405	1.0148e-07	2.70881e-05
KLF15	ENST00000296233.3	280.604	-0.709271	0.166756	-4.25335	2.10598e-05	0.00180392
PNMA2	ENST00000522362.2	376.728	-0.707946	0.176755	-4.00523	6.1956e-05	0.00404052
GPR125	ENST00000334304.5	266.828	-0.706195	0.1871	-3.77443	0.000160377	0.00836728
ZNF608	ENST00000306315.5	111.982	-0.705241	0.223052	-3.16178	0.00156807	0.0375747
MAGEH1	ENST00000342972.1	495.687	-0.704866	0.194981	-3.61506	0.000300282	0.0124339
UST	ENST00000367463.4	227.402	-0.702551	0.193746	-3.62616	0.000287672	0.0122293
YPEL2	ENST00000312655.4	237.853	-0.701599	0.173871	-4.03517	5.45622e-05	0.00372777
PPAPDC2	ENST00000381883.2	139.932	-0.694686	0.217769	-3.19002	0.00142264	0.0354959
QPRT	ENST00000395384.4	3015.08	-0.694155	0.139154	-4.98841	6.08787e-07	0.000107503
TAF10	ENST00000299424.4	245.651	-0.689403	0.173639	-3.97031	7.17782e-05	0.00455177
PRSS23	ENST00000280258.5	1015.18	-0.688727	0.199587	-3.45076	0.000559009	0.0183323
SGK1	ENST00000413996.3	162.237	-0.688049	0.208099	-3.30635	0.000945204	0.0271226
FBXO2	ENST00000354287.4	455.627	-0.687902	0.173667	-3.96103	7.46256e-05	0.00468062
PLEKHH2	ENST00000282406.4	212.792	-0.686281	0.189243	-3.62645	0.000287347	0.0122293
RP11-66B24.7	ENST00000431060.3	163.955	-0.685396	0.193311	-3.54556	0.000391775	0.0144128
COL4A2	ENST00000360467.5	184.019	-0.684374	0.20369	-3.35989	0.000779737	0.0234904
TARSL2	ENST00000335968.3	170.373	-0.681165	0.2177	-3.12891	0.00175454	0.0404359
C1orf21	ENST00000235307.6	582.607	-0.680895	0.144383	-4.71588	2.40667e-06	0.000345296
RP5-991G20.4	ENST00000569195.1	120.148	-0.680323	0.218316	-3.11623	0.00183178	0.0414698
GPR37	ENST00000303921.2	244.628	-0.678656	0.17315	-3.91947	8.87437e-05	0.00538662
IVNS1ABP	ENST00000367498.3	838.046	-0.677625	0.133395	-5.07982	3.77791e-07	7.60751e-05
GLRX5	ENST00000331334.4	443.653	-0.676971	0.174839	-3.87198	0.000107956	0.00616479
NRBP2	ENST00000442628.2	132.863	-0.676896	0.219733	-3.08054	0.00206627	0.0450888
NLGN2	ENST00000302926.2	322.247	-0.676355	0.159183	-4.24893	2.14799e-05	0.00181284
AFAP1L1	ENST00000296721.4	598.718	-0.670374	0.171087	-3.91832	8.91669e-05	0.00538662
CDC14B	ENST00000375241.1	235.049	-0.66567	0.184851	-3.60112	0.00031685	0.0128057
FKBP14	ENST00000222803.5	1038.35	-0.665	0.125894	-5.28223	1.27623e-07	3.25525e-05
RP11-622K12.1	ENST00000374922.4	270.478	-0.663736	0.180684	-3.67346	0.000239288	0.010899
RECK	ENST00000377966.3	171.453	-0.661683	0.195789	-3.37957	0.000726006	0.0224008
LPIN1	ENST00000256720.2	412.173	-0.660349	0.150668	-4.38282	1.17155e-05	0.00116931
ACOT7	ENST00000377855.2	485.091	-0.659771	0.173154	-3.81031	0.000138792	0.00744419
NEURL1B	ENST00000369800.5	514.77	-0.656703	0.144136	-4.55614	5.21023e-06	0.000664478
PNKD	ENST00000248451.3	726.626	-0.653296	0.212956	-3.06775	0.00215677	0.0461854
PDE6D	ENST00000287600.4	226.765	-0.653054	0.204761	-3.18935	0.00142593	0.0354959
POLE4	ENST00000483063.1	1181.79	-0.651702	0.21	-3.10334	0.00191351	0.042647
CST3	ENST00000376925.3	413.522	-0.651509	0.190579	-3.41857	0.000629517	0.0202398
LAMA5	ENST00000252999.3	211.865	-0.651449	0.207991	-3.1321	0.00173561	0.0402139
NARS2	ENST00000281038.5	741.53	-0.649123	0.152983	-4.2431	2.20454e-05	0.00184699
LUM	ENST00000266718.4	395.228	-0.647574	0.199384	-3.24787	0.00116273	0.0311527
MAGI1	ENST00000483466.1	230.229	-0.647172	0.185134	-3.4957	0.000472823	0.0161776
MYLIP	ENST00000349606.4	361.438	-0.647123	0.167896	-3.8543	0.00011606	0.00653006
SLCO5A1	ENST00000260126.4	472.391	-0.645756	0.147591	-4.3753	1.21264e-05	0.00119989
SPARC	ENST00000231061.4	25999.4	-0.644856	0.124428	-5.18256	2.18856e-07	4.83082e-05
MAP3K13	ENST00000448876.1	346.021	-0.638793	0.198652	-3.21564	0.00130155	0.0334959
SNTB1	ENST00000395601.3	441.189	-0.638717	0.151294	-4.22169	2.42477e-05	0.00198796
CREG1	ENST00000370509.4	1081.5	-0.638693	0.167182	-3.82034	0.000133266	0.00721522
WDR33	ENST00000409658.3	147.256	-0.638162	0.207809	-3.07092	0.00213404	0.0460422
AHNAK2	ENST00000333244.5	491.843	-0.637623	0.182001	-3.50341	0.000459347	0.0159769
RILPL2	ENST00000280571.8	281.882	-0.636333	0.178202	-3.57086	0.000355818	0.0137003
DOCK1	ENST00000280333.6	373.97	-0.63617	0.15438	-4.12081	3.77535e-05	0.00280047
FAM69A	ENST00000370310.4	268.915	-0.632365	0.202142	-3.12832	0.00175808	0.0404359
LONRF1	ENST00000398246.3	1010	-0.632098	0.136944	-4.61573	3.91709e-06	0.000510913
CTSH	ENST00000220166.5	1263.41	-0.631873	0.164518	-3.84074	0.000122664	0.00673654
FBXO7	ENST00000266087.7	523.18	-0.630912	0.147124	-4.28831	1.80037e-05	0.00162714
H2AFJ	ENST00000544848.1	1528.45	-0.630749	0.167827	-3.75834	0.000171044	0.00861073
SLC22A15	ENST00000369503.4	174.889	-0.629686	0.19758	-3.187	0.00143758	0.0355615
FADS1	ENST00000350997.7	1669.03	-0.629122	0.140437	-4.47973	7.47388e-06	0.000817001
XYLT1	ENST00000261381.6	1796.18	-0.624829	0.132348	-4.72112	2.34553e-06	0.000344985
DNAJB6	ENST00000429029.2	263.352	-0.624648	0.195549	-3.19433	0.00140155	0.0352784
LITAF	ENST00000571688.1	251.057	-0.620812	0.170742	-3.63597	0.000276932	0.0120335
PLXNA2	ENST00000367033.3	367.82	-0.619894	0.160204	-3.8694	0.000109101	0.00619933
CBX7	ENST00000216133.5	554.168	-0.615748	0.142781	-4.31254	1.61393e-05	0.00149392
PMP2	ENST00000256103.2	547.285	-0.615054	0.182322	-3.37344	0.000742343	0.0227824
RUNX3	ENST00000308873.6	272.12	-0.60747	0.190604	-3.18708	0.00143717	0.0355615
TMCC2	ENST00000358024.3	494.699	-0.605006	0.149122	-4.05711	4.9683e-05	0.0034772
ANKRD27	ENST00000306065.4	1072.92	-0.603414	0.135791	-4.44368	8.84312e-06	0.000939827
PTPRJ	ENST00000418331.2	446.028	-0.602792	0.145246	-4.15014	3.32276e-05	0.00255964
ENGASE	ENST00000539857.2	250.419	-0.599561	0.172831	-3.46906	0.000522286	0.0175286
CRIM1	ENST00000280527.2	348.105	-0.595443	0.161116	-3.69573	0.000219256	0.0102719
EMP1	ENST00000256951.5	4337.6	-0.590465	0.1686	-3.50216	0.000461501	0.0160034
ADCY2	ENST00000338316.4	187.282	-0.585772	0.185513	-3.15758	0.00159086	0.0380415
SGCD	ENST00000435422.3	318.252	-0.584764	0.167591	-3.48924	0.000484404	0.0164985
DUT	ENST00000331200.3	283.571	-0.584051	0.178552	-3.27105	0.00107149	0.0295658
ITPR2	ENST00000381340.3	300.337	-0.58379	0.172699	-3.38039	0.000723823	0.0223936
H19	ENST00000390168.4	379.985	-0.583588	0.179779	-3.24615	0.00116979	0.0311527
WDR41	ENST00000296679.4	250.389	-0.580489	0.172253	-3.36998	0.000751738	0.0230092
ZNF595	ENST00000509152.2	356.525	-0.577695	0.166698	-3.46553	0.000529196	0.0176935
CD46	ENST00000469535.1	388.326	-0.577008	0.177544	-3.24995	0.00115427	0.0310596
F2R	ENST00000319211.4	186.194	-0.576448	0.18541	-3.10904	0.00187693	0.0423399
MCMBP	ENST00000369077.3	283.946	-0.57641	0.184414	-3.12562	0.00177429	0.0405682
GS1-358P8.4	ENST00000568479.1	555.847	-0.574181	0.163503	-3.51174	0.000445185	0.0156429
H6PD	ENST00000377403.2	849.203	-0.572897	0.132821	-4.31331	1.60826e-05	0.00149392
CMBL	ENST00000296658.3	467.197	-0.569209	0.186176	-3.05737	0.00223287	0.0470255
SNX9	ENST00000392185.3	1272.95	-0.563906	0.153971	-3.66241	0.000249849	0.0112462
DIP2C	ENST00000280886.6	835.265	-0.56286	0.133078	-4.22955	2.34154e-05	0.00193561
ADD3	ENST00000277900.8	645.005	-0.560757	0.179005	-3.13264	0.00173242	0.0402139
SHC4	ENST00000332408.4	265.106	-0.560682	0.178486	-3.14133	0.00168184	0.0396388
LOXL3	ENST00000409549.1	614.819	-0.56002	0.132414	-4.22931	2.34405e-05	0.00193561
EXT1	ENST00000378204.2	942.585	-0.553739	0.13972	-3.9632	7.39506e-05	0.00466377
LRP1	ENST00000243077.3	429.584	-0.55208	0.147473	-3.74361	0.000181398	0.00897449
ACVR1C	ENST00000243349.8	278.895	-0.550558	0.174552	-3.15413	0.00160977	0.0383394
H1FX	ENST00000333762.4	3278.25	-0.544013	0.134596	-4.04182	5.30381e-05	0.00364533
PCYT2	ENST00000538936.2	326.52	-0.541597	0.161451	-3.35455	0.000794932	0.0238231
FAM114A1	ENST00000358869.2	524.059	-0.541261	0.150898	-3.58694	0.000334577	0.0132042
METTL9	ENST00000358154.3	438.512	-0.541213	0.150696	-3.59143	0.000328871	0.0131917
ZCCHC24	ENST00000372336.3	1771.46	-0.540225	0.119492	-4.52103	6.15386e-06	0.000713475
PPP2R5A	ENST00000261461.2	926.889	-0.539204	0.135563	-3.97751	6.96397e-05	0.00444069
EMB	ENST00000303221.5	340.709	-0.537108	0.172016	-3.12243	0.00179362	0.0409288
PNPLA3	ENST00000216180.3	342.984	-0.536375	0.165409	-3.24272	0.00118396	0.0313967
SCARB1	ENST00000339570.5	338.572	-0.535427	0.164144	-3.26193	0.00110657	0.0301692
RASSF8-AS1	ENST00000500276.2	275.849	-0.535333	0.168295	-3.18092	0.00146806	0.0360822
MARCKS	ENST00000368635.4	2958.85	-0.532624	0.12713	-4.18959	2.79465e-05	0.00225894
FBXL7	ENST00000504595.1	520.153	-0.528079	0.143343	-3.68403	0.000229574	0.0106252
RAB38	ENST00000243662.6	1918.1	-0.526232	0.146714	-3.5868	0.000334764	0.0132042
RAB6B	ENST00000285208.4	286.492	-0.523773	0.169059	-3.09817	0.00194721	0.0431469
TNKS2	ENST00000371627.4	913.655	-0.523592	0.133816	-3.91279	9.12368e-05	0.00548281
DDIT4	ENST00000307365.3	1227.66	-0.519577	0.166118	-3.12776	0.00176145	0.0404359
KIAA1147	ENST00000536163.1	696.153	-0.519372	0.132458	-3.92104	8.81669e-05	0.00538287
NPTX2	ENST00000265634.3	685.352	-0.518382	0.143392	-3.61514	0.000300184	0.0124339
PFKFB2	ENST00000367080.3	1145.61	-0.517804	0.12543	-4.12824	3.65543e-05	0.00276033
QSOX1	ENST00000367602.3	1213.24	-0.516437	0.129369	-3.99198	6.5523e-05	0.00420153
ACTR1B	ENST00000289228.5	1201.05	-0.511404	0.14543	-3.5165	0.000437284	0.0155395
STK17A	ENST00000319357.5	2168.28	-0.511082	0.160182	-3.19064	0.00141959	0.0354959
MREG	ENST00000263268.6	1625.91	-0.51045	0.140254	-3.63946	0.00027321	0.0119236
MAGI1	ENST00000330909.8	453.137	-0.509344	0.151586	-3.36011	0.000779123	0.0234904
SNTA1	ENST00000217381.2	385.681	-0.507278	0.150879	-3.36214	0.00077341	0.0234227
ANKIB1	ENST00000265742.3	1087.82	-0.505821	0.135329	-3.73772	0.0001857	0.00914793
NUCKS1	ENST00000367142.4	3431.85	-0.504944	0.136563	-3.69752	0.000217716	0.0102416
FAM73A	ENST00000370791.3	638.677	-0.503388	0.149124	-3.37562	0.000736486	0.0226632
MVD	ENST00000301012.3	321.571	-0.503387	0.159832	-3.14947	0.00163568	0.0388011
HSPG2	ENST00000374695.3	799.693	-0.50272	0.141263	-3.55875	0.00037263	0.0139318
STK32A	ENST00000397936.3	550.911	-0.501806	0.150804	-3.32754	0.000876159	0.0255243
FAM101B	ENST00000329099.4	1356.21	-0.500852	0.151413	-3.30785	0.000940166	0.0270457
AC104655.3	ENST00000436841.1	768.951	-0.50064	0.134997	-3.70853	0.000208468	0.00992863
SLC25A36	ENST00000446041.2	913.351	-0.499282	0.128341	-3.89028	0.000100128	0.00585403
FAM210B	ENST00000371384.3	3774.96	-0.499208	0.164581	-3.0332	0.00241973	0.0496845
JMY	ENST00000396137.4	334.566	-0.497385	0.15691	-3.16987	0.00152506	0.037165
LDLR	ENST00000558518.1	549.776	-0.494611	0.151681	-3.26086	0.00111076	0.0302115
SEMA4F	ENST00000357877.2	688.686	-0.494201	0.131424	-3.76035	0.000169678	0.00861073
XRN1	ENST00000264951.4	358.897	-0.489359	0.153337	-3.19139	0.00141588	0.0354835
PPP1R14B	ENST00000309318.3	963.037	-0.488695	0.13845	-3.52975	0.000415956	0.0151087
MBOAT2	ENST00000305997.3	709.436	-0.480209	0.13803	-3.47902	0.000503249	0.0170392
ACSL3	ENST00000357430.3	1341.44	-0.469994	0.125118	-3.7564	0.000172377	0.00863995
KAT2B	ENST00000263754.4	747.852	-0.469362	0.140677	-3.33646	0.00084854	0.0248995
GM2A	ENST00000357164.3	3549.85	-0.468667	0.145232	-3.22703	0.00125083	0.0325312
MGAT4B	ENST00000292591.7	552.714	-0.46715	0.148925	-3.13682	0.00170793	0.0400075
TMEM158	ENST00000503771.1	664.733	-0.464574	0.135598	-3.42612	0.000612264	0.019796
CLCN5	ENST00000376088.3	905.36	-0.463343	0.129817	-3.56921	0.000358063	0.0137003
EXOC6B	ENST00000272427.6	414.55	-0.459268	0.148088	-3.10131	0.00192668	0.0427745
CYP27A1	ENST00000258415.4	1620.39	-0.457748	0.127553	-3.58869	0.000332346	0.0132042
H1F0	ENST00000340857.2	3363.23	-0.457637	0.148336	-3.08515	0.00203452	0.0446592
MIB1	ENST00000261537.6	900.834	-0.454582	0.147737	-3.07697	0.00209114	0.0453727
C6orf89	ENST00000480824.2	633.412	-0.452928	0.142782	-3.17216	0.00151311	0.0369521
CSPG4	ENST00000308508.5	16760.5	-0.449121	0.139072	-3.22942	0.00124043	0.0323828
KIAA0930	ENST00000336156.5	1575.98	-0.444683	0.127218	-3.49545	0.000473261	0.0161776
SEMA4C	ENST00000305476.5	5344.12	-0.441758	0.118775	-3.7193	0.000199777	0.00959429
UBL3	ENST00000380680.4	2900.92	-0.441242	0.144805	-3.04714	0.00231026	0.0480384
RP11-1055B8.7	ENST00000307745.7	2761.97	-0.439808	0.12525	-3.51145	0.000445676	0.0156429
BMP8B	ENST00000372827.3	873.31	-0.438834	0.135437	-3.24014	0.0011947	0.0315964
PARP14	ENST00000474629.2	601.079	-0.436735	0.142462	-3.06562	0.00217222	0.0462423
PIKFYVE	ENST00000264380.4	1829.32	-0.434291	0.122923	-3.53304	0.000410811	0.0149692
GDF11	ENST00000257868.5	848.178	-0.432747	0.135951	-3.1831	0.00145706	0.0358886
UBE2H	ENST00000355621.3	2150.16	-0.431769	0.128272	-3.36605	0.000762539	0.0232432
ATP10B	ENST00000327245.5	685.848	-0.43139	0.138331	-3.11853	0.00181754	0.0413216
LINC00698	ENST00000468072.1	2470.28	-0.425013	0.130062	-3.26777	0.001084	0.0297659
MSI2	ENST00000284073.2	3196.77	-0.424047	0.113235	-3.74485	0.000180501	0.00896877
NIPAL3	ENST00000003912.3	1365.5	-0.42159	0.133255	-3.16378	0.00155735	0.0374708
LINC00963	ENST00000419300.3	1445.18	-0.420045	0.131085	-3.20438	0.00135353	0.0343714
SLC15A4	ENST00000266771.5	716.103	-0.413518	0.13317	-3.10518	0.00190163	0.0425476
STK10	ENST00000176763.5	4578.04	-0.412491	0.115222	-3.57998	0.00034362	0.013433
LAMC1	ENST00000258341.4	4588.44	-0.403248	0.111091	-3.62991	0.000283522	0.0121759
WDFY1	ENST00000233055.4	4753.28	-0.398986	0.131232	-3.04031	0.00236334	0.0488764
FAM167B	ENST00000373582.3	2166.02	-0.396698	0.121211	-3.27279	0.00106492	0.0295658
DCT	ENST00000377028.5	12844.1	-0.384579	0.118463	-3.2464	0.00116873	0.0311527
PCDHGC3	ENST00000308177.3	2121.77	-0.381201	0.115509	-3.30019	0.000966183	0.0274633
TRIB2	ENST00000155926.4	2189.46	-0.364569	0.119051	-3.0623	0.00219641	0.0465137
ACTN4	ENST00000252699.2	6525.85	-0.363254	0.114827	-3.16348	0.00155894	0.0374708
ERGIC1	ENST00000393784.3	4465.13	-0.360941	0.116382	-3.10134	0.00192646	0.0427745
CIAO1	ENST00000488633.1	2405.86	-0.356325	0.116455	-3.05978	0.00221503	0.0468216
DHCR24	ENST00000371269.3	4869.09	-0.355538	0.113527	-3.13173	0.00173777	0.0402139
SDC3	ENST00000336798.7	20580.2	-0.332611	0.107932	-3.08169	0.00205831	0.0450004
MAFG	ENST00000357736.4	1942.99	0.364782	0.118309	3.08329	0.00204725	0.0448442
PPP6R1	ENST00000412770.2	1325.71	0.382844	0.12476	3.06866	0.00215024	0.0461854
NUP50	ENST00000347635.4	3116.36	0.388692	0.126228	3.07929	0.00207497	0.045107
OTUD7B	ENST00000369135.4	2275.7	0.394508	0.116166	3.39606	0.000683629	0.021439
ATP6V1C1	ENST00000395862.3	1713.79	0.396208	0.127099	3.11733	0.00182499	0.0413978
IRF4	ENST00000380956.4	1901.27	0.396373	0.126133	3.1425	0.00167511	0.0395617
LONRF2	ENST00000393437.3	1004.56	0.396742	0.12986	3.05516	0.0022494	0.0471879
H2AFX	ENST00000530167.1	1392.45	0.410138	0.124204	3.30212	0.000959585	0.0273983
FAM83H	ENST00000388913.3	1940.26	0.418286	0.130073	3.21578	0.00130089	0.0334959
ZDHHC18	ENST00000374142.4	798.293	0.419153	0.128984	3.24965	0.00115547	0.0310596
ZC3H4	ENST00000253048.5	1889.07	0.420309	0.119438	3.51906	0.000433082	0.0154857
NCKAP5L	ENST00000335999.6	1808.51	0.421055	0.126706	3.32308	0.000890299	0.0257402
MT-RNR2	ENST00000387347.2	308912	0.421892	0.113397	3.72047	0.000198851	0.00959429
LIF	ENST00000249075.3	2362.13	0.421945	0.117501	3.59097	0.000329444	0.0131917
PGAM5	ENST00000498926.2	939.68	0.423463	0.138569	3.05598	0.00224329	0.0471584
NFIC	ENST00000589123.1	1917.78	0.427143	0.119768	3.56641	0.000361903	0.0137547
FOXK1	ENST00000328914.4	2401.95	0.427806	0.131483	3.2537	0.00113912	0.030897
SRM	ENST00000376957.2	2153.54	0.431253	0.116487	3.70214	0.000213786	0.0101398
HIPK2	ENST00000406875.3	1066.16	0.436334	0.143753	3.03529	0.00240303	0.0494585
GRWD1	ENST00000253237.5	1588.36	0.448691	0.127165	3.5284	0.000418076	0.0151231
ZFP36L2	ENST00000282388.3	2203.21	0.452787	0.136219	3.32397	0.00088747	0.0257402
MT-ATP6	ENST00000361899.2	254641	0.455502	0.147189	3.09467	0.00197034	0.0434886
RBM38	ENST00000356208.5	816.341	0.465583	0.133017	3.50018	0.000464949	0.0160744
SUPT6H	ENST00000314616.6	607.349	0.466671	0.139275	3.35072	0.000806032	0.0240307
PHC3	ENST00000495893.2	588.385	0.4696	0.148223	3.16821	0.00153383	0.0372993
GLTPD1	ENST00000343938.4	947.524	0.469848	0.142159	3.30509	0.000949466	0.027177
SF3B4	ENST00000271628.8	828.722	0.479153	0.13914	3.44368	0.000573864	0.0187658
POLE	ENST00000320574.5	1004.87	0.483618	0.147863	3.27071	0.00107277	0.0295658
C12orf49	ENST00000261318.3	1345.33	0.491289	0.147841	3.3231	0.000890229	0.0257402
BAIAP2L2	ENST00000381669.3	727.35	0.499104	0.13949	3.57805	0.00034617	0.013433
CAPN15	ENST00000219611.2	2164.87	0.499461	0.147665	3.38238	0.000718597	0.022292
SPEN	ENST00000375759.3	5805.55	0.506922	0.137917	3.67557	0.000237322	0.010858
SLC25A16	ENST00000609923.1	293.663	0.50754	0.167436	3.03125	0.00243541	0.0499172
CLN6	ENST00000249806.5	647.967	0.518038	0.138984	3.72732	0.000193525	0.00941218
FN3K	ENST00000300784.7	324.584	0.520314	0.155392	3.3484	0.000812793	0.0240444
RPL37	ENST00000274242.5	891.398	0.520724	0.126422	4.11894	3.80617e-05	0.00280047
JUNB	ENST00000302754.4	733.875	0.525533	0.153368	3.4266	0.00061118	0.019796
MT-ND4	ENST00000361381.2	334538	0.526496	0.145072	3.6292	0.000284296	0.0121759
SCAF1	ENST00000360565.3	3907.66	0.530546	0.113143	4.68915	2.74345e-06	0.000382099
SLC7A5	ENST00000261622.4	4386.96	0.530568	0.167602	3.16563	0.00154746	0.0373933
RP1-212P9.2	ENST00000443593.2	434.059	0.533422	0.153947	3.46497	0.000530282	0.0176935
CRLF1	ENST00000594325.1	242.901	0.533463	0.171676	3.10738	0.00188751	0.0423399
RHBDD3	ENST00000216085.7	639.884	0.53644	0.14836	3.6158	0.000299426	0.0124339
ATAD3B	ENST00000308647.7	1874.12	0.541881	0.139365	3.88821	0.000100984	0.00585403
C11orf95	ENST00000433688.1	587.324	0.542697	0.144375	3.75894	0.000170637	0.00861073
IRX6	ENST00000290552.7	481.641	0.54459	0.146841	3.70871	0.000208318	0.00992863
RBM28	ENST00000223073.2	576.509	0.547319	0.16429	3.33141	0.000864059	0.0252358
SETD1A	ENST00000262519.8	1262.68	0.548212	0.128673	4.2605	2.03968e-05	0.0017736
RPL13	ENST00000393099.3	471.057	0.550196	0.154509	3.56092	0.000369557	0.0138931
ZNF121	ENST00000590933.1	291.041	0.558188	0.17093	3.2656	0.00109234	0.029852
MT-ATP8	ENST00000361851.1	15263.2	0.559764	0.156495	3.57687	0.000347729	0.0134385
ARHGAP1	ENST00000311956.4	924.486	0.562362	0.164242	3.42399	0.000617097	0.0198962
RPL9	ENST00000449470.2	390.472	0.566174	0.172782	3.2768	0.0010499	0.0293205
LRFN4	ENST00000309602.4	470.301	0.569714	0.145968	3.903	9.50085e-05	0.00564937
RN7SL2	ENST00000490232.2	18074.2	0.575086	0.179149	3.21011	0.00132686	0.0338605
ARHGDIA	ENST00000541078.2	217.867	0.577593	0.189918	3.04128	0.00235571	0.0488066
NR1D1	ENST00000246672.3	254.742	0.579556	0.18501	3.13256	0.00173287	0.0402139
SF3A2	ENST00000221494.5	826.755	0.580288	0.150068	3.86685	0.000110252	0.00623387
BRD4	ENST00000263377.2	913.25	0.587301	0.135267	4.34178	1.41334e-05	0.00135186
RRP7B	ENST00000357802.2	175.287	0.588184	0.191672	3.0687	0.00214993	0.0461854
RFX1	ENST00000254325.4	337.56	0.594469	0.162184	3.6654	0.000246948	0.0111593
NABP1	ENST00000410026.2	805.366	0.595413	0.170348	3.49528	0.000473573	0.0161776
MAF	ENST00000393350.1	289.488	0.595908	0.165001	3.61155	0.000304367	0.0124339
SFPQ	ENST00000468598.1	986.362	0.611712	0.200289	3.05415	0.00225703	0.0471879
MT-ND2	ENST00000361453.3	110781	0.614546	0.12265	5.01057	5.42696e-07	0.000100469
TMEM201	ENST00000340305.5	2912.24	0.616275	0.14839	4.15308	3.28037e-05	0.00254406
KIAA1984-AS1	ENST00000414656.1	270.292	0.617051	0.190676	3.23613	0.00121164	0.0318973
NOTCH1	ENST00000277541.6	230.176	0.619025	0.18758	3.30006	0.000966646	0.0274633
PQLC2	ENST00000375153.3	274.473	0.620123	0.166281	3.72937	0.000191961	0.0093787
TNFAIP3	ENST00000237289.4	222.844	0.620194	0.189379	3.27488	0.00105706	0.029449
TGFB1	ENST00000221930.5	429.699	0.626256	0.174529	3.58826	0.000332887	0.0132042
MT-ND4L	ENST00000361335.1	31373.2	0.633752	0.18914	3.35071	0.000806046	0.0240307
PPHLN1	ENST00000432191.2	197.538	0.641256	0.182357	3.51649	0.000437293	0.0155395
RNF144B	ENST00000259939.3	250.078	0.64802	0.186737	3.47023	0.000520011	0.0175035
MEPCE	ENST00000310512.2	846.1	0.651937	0.137662	4.73578	2.18213e-06	0.00032528
SQSTM1	ENST00000389805.4	209.913	0.657033	0.183376	3.58299	0.000339687	0.0133525
TOMM40	ENST00000592434.1	149.027	0.659305	0.21008	3.13835	0.00169901	0.0398797
HEXIM1	ENST00000332499.2	2963.82	0.662996	0.122277	5.42207	5.89131e-08	1.69051e-05
MEPCE	ENST00000414441.1	128.588	0.663525	0.217239	3.05436	0.00225543	0.0471879
POLR2A	ENST00000322644.6	3822.72	0.666441	0.132046	5.04705	4.48681e-07	8.58326e-05
ADAMTS1	ENST00000284984.3	555.816	0.674954	0.153169	4.40659	1.05009e-05	0.00106364
BLOC1S3	ENST00000433642.2	515.119	0.67755	0.161943	4.18388	2.86576e-05	0.00229948
KMT2D	ENST00000301067.7	2959.27	0.679868	0.190916	3.56108	0.000369333	0.0138931
AC025335.1	ENST00000324348.7	209.835	0.680593	0.176717	3.85131	0.000117488	0.00657817
AP5Z1	ENST00000348624.4	201.406	0.692918	0.195679	3.54109	0.000398478	0.0146126
BIRC7	ENST00000395306.1	218.248	0.709649	0.217251	3.26649	0.00108891	0.0298293
PSMD12	ENST00000356126.3	186.894	0.713729	0.189559	3.7652	0.000166415	0.00852727
RN7SL4P	ENST00000584058.1	529.552	0.716149	0.23048	3.1072	0.00188866	0.0423399
ZFAS1	ENST00000450535.1	202.864	0.716883	0.234881	3.05211	0.00227236	0.047422
C5orf45	ENST00000403396.2	1659.27	0.721162	0.142505	5.06062	4.17897e-07	8.27004e-05
SLC6A8	ENST00000485324.1	294.391	0.722546	0.200067	3.61152	0.000304403	0.0124339
SLC2A11	ENST00000345044.6	204.247	0.726317	0.214106	3.39233	0.000693014	0.0216742
SNAPC4	ENST00000298532.2	1431.85	0.728688	0.136236	5.34873	8.85715e-08	2.42053e-05
RP11-1220K2.2	ENST00000477922.3	95.5186	0.730506	0.238218	3.06654	0.00216549	0.0462021
SNORD83B	ENST00000386745.1	119.812	0.737825	0.24205	3.04823	0.00230191	0.0479516
RP4-758J18.13	ENST00000607307.1	284.486	0.738642	0.166616	4.43321	9.28415e-06	0.000968759
FBRSL1	ENST00000542061.1	382.895	0.742483	0.190901	3.88936	0.000100508	0.00585403
ZNF703	ENST00000331569.4	6403.2	0.746821	0.150694	4.95587	7.20056e-07	0.000123355
NGFR	ENST00000172229.3	195.197	0.751766	0.23489	3.20051	0.00137185	0.0346071
SLC30A1	ENST00000367001.4	2586.88	0.757742	0.134749	5.62334	1.87301e-08	6.69337e-06
MT-CYB	ENST00000361789.2	123412	0.758219	0.132155	5.73734	9.61733e-09	4.08843e-06
AC104135.4	ENST00000453951.1	799.831	0.758967	0.145984	5.19898	2.00382e-07	4.59997e-05
DGKI	ENST00000453654.2	134.245	0.768297	0.210072	3.65731	0.000254877	0.011377
SULT1A4	ENST00000395400.3	180.272	0.769465	0.216475	3.55452	0.00037867	0.0140659
SNORA73B	ENST00000363217.1	100.247	0.776142	0.255182	3.04153	0.00235381	0.0488066
RP11-573D15.9	ENST00000577781.1	151.134	0.780678	0.236006	3.30787	0.000940088	0.0270457
APOLD1	ENST00000356591.4	161.849	0.784863	0.215259	3.64613	0.000266221	0.0116629
TBL3	ENST00000568546.1	285.017	0.785142	0.172443	4.55305	5.2873e-06	0.000666897
SIK1	ENST00000270162.6	141.991	0.792402	0.22275	3.55736	0.0003746	0.0139599
PCBP1-AS1	ENST00000458698.2	93.2807	0.795369	0.259487	3.06516	0.00217554	0.0462423
EIF5	ENST00000216554.3	104.038	0.797319	0.238468	3.34351	0.000827252	0.0243515
BAIAP2	ENST00000575712.1	139.766	0.805056	0.214506	3.75307	0.000174681	0.00871737
LHX4	ENST00000263726.2	125.468	0.806004	0.248567	3.24261	0.00118442	0.0313967
NKAIN4	ENST00000466885.1	200.616	0.813712	0.229383	3.5474	0.000389059	0.0143589
CYB561A3	ENST00000546151.1	91.2374	0.83222	0.266869	3.11845	0.00181804	0.0413216
CTA-984G1.5	ENST00000433125.1	113.25	0.839524	0.247765	3.38839	0.000703039	0.0219279
RP11-459E5.1	ENST00000521141.1	1228.42	0.848378	0.126099	6.72786	1.72173e-11	1.9762e-08
KCNQ1OT1	ENST00000597346.1	233.433	0.85059	0.268902	3.1632	0.00156047	0.0374708
SPHK1	ENST00000323374.4	242.776	0.855551	0.181314	4.71863	2.37444e-06	0.000344985
HNRNPH1	ENST00000356731.5	201.992	0.855665	0.279034	3.06653	0.0021656	0.0462021
PMAIP1	ENST00000316660.6	136.553	0.862255	0.272369	3.16576	0.00154678	0.0373933
JUN	ENST00000371222.2	314.765	0.869007	0.163456	5.31646	1.05808e-07	2.76015e-05
RP1-257A7.5	ENST00000606393.1	108.432	0.870661	0.231032	3.76858	0.000164182	0.00848865
MBD3	ENST00000590550.2	83.8955	0.881711	0.272945	3.23036	0.00123635	0.0323828
SNAI1	ENST00000244050.2	305.526	0.896425	0.174685	5.13168	2.87165e-07	5.99287e-05
ZNF208	ENST00000397126.4	115.202	0.897634	0.288848	3.10764	0.0018859	0.0423399
SPHK1	ENST00000392496.3	123.712	0.900502	0.23121	3.89474	9.83023e-05	0.00578622
LINC00176	ENST00000444463.1	169.929	0.903338	0.23018	3.92448	8.69173e-05	0.00533495
CCDC144A	ENST00000399273.1	129.508	0.907908	0.255509	3.55333	0.000380387	0.0140841
SPNS2	ENST00000329078.3	134.529	0.907995	0.25864	3.51065	0.000447018	0.0156429
RP11-119J18.1	ENST00000506592.1	80.898	0.911915	0.29612	3.07954	0.00207317	0.045107
ATF5	ENST00000423777.2	390.596	0.911958	0.177081	5.14995	2.60551e-07	5.64264e-05
RN7SL3	ENST00000578231.1	1367.07	0.912058	0.17453	5.2258	1.73402e-07	4.09141e-05
RPS3	ENST00000530164.1	94.6355	0.918405	0.246268	3.72929	0.000192019	0.0093787
AP000692.10	ENST00000608391.1	54.5078	0.929851	0.297467	3.12589	0.00177266	0.0405682
RPS23	ENST00000296674.8	87.5565	0.940065	0.247492	3.79837	0.000145651	0.00773975
CAPN15	ENST00000567216.1	591.501	0.940089	0.230485	4.07874	4.52808e-05	0.00322816
ZIC5	ENST00000267294.4	126.306	0.94261	0.213972	4.40529	1.05642e-05	0.00106364
C19orf48	ENST00000598463.1	106.508	0.94936	0.270133	3.51442	0.000440712	0.0156126
RPS8	ENST00000485390.1	69.7194	0.949408	0.297734	3.18878	0.00142874	0.0354959
RP11-175O19.4	ENST00000421806.1	150.677	0.957198	0.198212	4.82917	1.37103e-06	0.000207062
SQSTM1	ENST00000360718.5	202.914	0.965531	0.23636	4.085	4.40773e-05	0.003162
RP11-61I13.3	ENST00000607215.1	80.5303	0.965635	0.279403	3.45606	0.000548129	0.0181309
RP5-1085F17.3	ENST00000569087.1	50.5935	0.96821	0.311456	3.10866	0.00187937	0.0423399
FLRT2	ENST00000330753.4	75.2634	0.969228	0.28507	3.39996	0.000673948	0.0212516
RN7SL268P	ENST00000491172.2	93.2547	0.972009	0.265085	3.66678	0.000245622	0.0111433
RP11-439E19.10	ENST00000567832.1	79.3532	0.97326	0.303921	3.20234	0.00136315	0.0345391
SNORA4	ENST00000584302.1	61.1383	0.975919	0.286669	3.40434	0.000663246	0.0210879
CELF2-AS1	ENST00000379256.3	55.7413	0.985635	0.29899	3.29654	0.000978822	0.0276722
XRCC6	ENST00000359308.4	48.4893	0.995656	0.318069	3.13032	0.00174617	0.0403271
RP11-54O7.18	ENST00000442292.2	97.8119	1.00225	0.276541	3.62425	0.000289801	0.0122743
KLF2	ENST00000248071.5	67.4401	1.0074	0.286737	3.51331	0.000442553	0.0156296
KLF4	ENST00000374672.4	65.5559	1.0224	0.282964	3.61318	0.000302461	0.0124339
RN7SL1	ENST00000553637.1	9974.08	1.0293	0.174462	5.89983	3.63877e-09	1.74024e-06
EIF1	ENST00000469257.1	81.1875	1.03556	0.252828	4.0959	4.20524e-05	0.00303571
ABCB5	ENST00000443026.2	58.917	1.03833	0.341701	3.03871	0.00237596	0.0490491
MAP4	ENST00000426837.2	100.092	1.04702	0.24357	4.29864	1.71849e-05	0.00157798
RP11-498C9.12	ENST00000580897.1	65.7975	1.04756	0.333597	3.14019	0.00168839	0.0397118
SFSWAP	ENST00000539506.1	46.2855	1.05015	0.331004	3.17261	0.00151073	0.0369521
NES	ENST00000368223.3	44.9242	1.05897	0.330874	3.20051	0.00137186	0.0346071
MT-ND1	ENST00000361390.2	85507.5	1.06831	0.140283	7.61536	2.62966e-14	5.03055e-11
LRRC4	ENST00000249363.3	157.176	1.08019	0.222988	4.84415	1.27154e-06	0.000194597
BCL9L	ENST00000334801.3	50.2458	1.08507	0.329659	3.2915	0.000996553	0.0281043
PRR22	ENST00000419421.2	116.824	1.10525	0.252744	4.373	1.22549e-05	0.00120224
RP13-15E13.1	ENST00000442673.1	91.1644	1.11638	0.247298	4.51433	6.35172e-06	0.00072905
RN7SL5P	ENST00000581458.1	164.531	1.11975	0.259451	4.31584	1.58999e-05	0.00149392
NAT16	ENST00000300303.2	35.9241	1.12966	0.372196	3.03512	0.00240441	0.0494585
HIST2H2BA	ENST00000430394.1	62.9026	1.16544	0.326607	3.56832	0.000359278	0.0137003
TMEM11	ENST00000317635.5	46.4817	1.17108	0.338461	3.46002	0.000540141	0.0179183
PFKFB3	ENST00000317350.4	44.5282	1.17499	0.371022	3.16691	0.00154067	0.0373864
PTOV1-AS1	ENST00000600742.1	35.7184	1.18927	0.384364	3.09412	0.001974	0.0434886
B3GALT5	ENST00000380620.4	33.1309	1.21822	0.393493	3.0959	0.00196217	0.0433945
GAS5	ENST00000364084.1	63.0795	1.22149	0.303403	4.02596	5.67427e-05	0.00378658
SNORD1B	ENST00000363091.1	30.2566	1.22603	0.397406	3.08509	0.00203492	0.0446592
SGPP2	ENST00000321276.7	142.93	1.23431	0.246757	5.00211	5.67055e-07	0.00010257
DYNLL1	ENST00000548342.1	28.5383	1.24712	0.407831	3.05793	0.0022287	0.047024
MAML1	ENST00000503050.1	57.518	1.26044	0.315245	3.9983	6.37993e-05	0.00411398
HRNR	ENST00000368801.2	65.8892	1.26367	0.371777	3.39899	0.000676359	0.0212692
SNORD43	ENST00000583861.1	84.7975	1.2805	0.282981	4.52502	6.03897e-06	0.000710121
BCAR1	ENST00000546196.1	66.6536	1.29787	0.304109	4.26777	1.97433e-05	0.00174318
MDGA1	ENST00000297153.7	28.8163	1.32226	0.411654	3.21208	0.00131777	0.033762
RP11-163N6.2	ENST00000506428.1	32.5394	1.33077	0.388105	3.4289	0.000606024	0.0197052
LYPD1	ENST00000345008.6	30.0112	1.35658	0.413796	3.27839	0.00104402	0.0292778
TRNT1	ENST00000402675.1	29.7823	1.3604	0.420202	3.23749	0.00120585	0.0318179
MIR5587	ENST00000581803.1	30.6167	1.44972	0.473175	3.06382	0.00218534	0.0463647
RP11-439E19.3	ENST00000421003.1	31.486	1.45374	0.452884	3.20996	0.00132751	0.0338605
NSUN4	ENST00000498008.1	27.0803	1.4584	0.437189	3.33585	0.000850376	0.0248995
ERVMER34-1	ENST00000454756.2	27.5819	1.4895	0.460498	3.23454	0.0012184	0.0320017
MGEA5	ENST00000370094.3	37.673	1.50112	0.410539	3.65645	0.00025573	0.011377
TUBB8P7	ENST00000564451.1	35.9476	1.51171	0.400851	3.77125	0.000162429	0.00843602
GNG13	ENST00000248150.4	39.562	1.51344	0.406812	3.72026	0.000199021	0.00959429
RPL22	ENST00000484532.1	29.6441	1.53246	0.47594	3.21986	0.00128252	0.0331549
RP11-54O7.17	ENST00000606034.1	32.8404	1.56436	0.413437	3.78379	0.00015446	0.0080954
UNC5C	ENST00000453304.1	44.8809	1.62317	0.379668	4.27523	1.9094e-05	0.00169892
LYPD1	ENST00000397463.2	73.7984	1.89085	0.338216	5.59066	2.26203e-08	7.63636e-06
SNORA55	ENST00000364587.1	58.5686	1.90124	0.313719	6.06033	1.35839e-09	9.1715e-07
NOV	ENST00000259526.3	28.8878	1.98232	0.455607	4.35094	1.35557e-05	0.00131858
