# Supplementary material for: The MITF-SOX10 regulated long non-coding RNA DIRC3 is a melanoma tumour suppressor
Source: PLoS Genet. 2019 Dec 27;15(12):e1008501. doi: 10.1371/journal.pgen.1008501 (PMC6934268; doi:10.1371/journal.pgen.1008501)
Supplement: S6 Table — (XLSX) [file pgen.1008501.s010.xlsx]

## Sheet: S6 Table GO analysis
S6 Table: GO categories significantly enriched in shared DIRC3-IGFBP5 targets (FDR 0.2)
GOBPID	Pvalue	OddsRatio	ExpCount	Count	Enrichment	Size	Term
GO:0016477	1.44881e-06	2.77766	14.2333	34	2.38877	893	cell migration
GO:0048523	6.02606e-06	1.98983	51.1633	79	1.54408	3210	negative regulation of cellular process
GO:0022008	6.93087e-06	2.46989	17.3732	37	2.12972	1090	neurogenesis
GO:0048699	1.00323e-05	2.48277	16.2415	35	2.15497	1019	generation of neurons
GO:0048870	1.06654e-05	2.50673	15.5881	34	2.18116	978	cell motility
GO:0051674	1.06654e-05	2.50673	15.5881	34	2.18116	978	localization of cell
GO:0034104	1.21647e-05	42.0678	0.159387	4	25.0961	10	negative regulation of tissue remodeling
GO:0030182	1.92633e-05	2.49404	14.6317	32	2.18703	918	neuron differentiation
GO:0048519	2.89261e-05	1.86695	57.7778	84	1.45384	3625	negative regulation of biological process
GO:0031324	3.35755e-05	2.0598	28.6419	50	1.7457	1797	negative regulation of cellular metabolic process
GO:0040011	3.36567e-05	2.3018	17.9151	36	2.00948	1124	locomotion
GO:0006887	3.40682e-05	2.77729	9.6748	24	2.48067	607	exocytosis
GO:0001667	3.77497e-05	3.74914	4.43096	15	3.38527	278	ameboidal-type cell migration
GO:0032501	3.79791e-05	1.83389	67.5323	94	1.39193	4237	multicellular organismal process
GO:0032940	6.36002e-05	2.35944	14.8389	31	2.0891	931	secretion by cell
GO:0048666	6.39915e-05	2.50858	12.0656	27	2.23777	757	neuron development
GO:0051172	6.58623e-05	2.03198	26.9683	47	1.74279	1692	negative regulation of nitrogen compound metabolic process
GO:1901136	7.01094e-05	5.04706	2.19954	10	4.5464	138	carbohydrate derivative catabolic process
GO:0046851	7.68905e-05	62.764	0.0956323	3	31.3702	6	negative regulation of bone remodeling
GO:0045055	8.80922e-05	2.7905	8.33595	21	2.51921	523	regulated exocytosis
GO:0046903	9.23154e-05	2.27745	15.859	32	2.01778	995	secretion
GO:0048731	0.000108597	1.81635	47.0192	70	1.48875	2950	system development
GO:0008283	0.000114216	2.11183	20.5131	38	1.85247	1287	cell proliferation
GO:0006928	0.000121918	2.10424	20.5769	38	1.84673	1291	movement of cell or subcellular component
GO:1903054	0.000132979	47.0688	0.111571	3	26.8887	7	negative regulation of extracellular matrix organization
GO:0048762	0.000165661	4.51151	2.43862	10	4.10068	153	mesenchymal cell differentiation
